# Supplementary material for: HIF-1 signalling pathway was identified as a potential new pathway for Icariin’s treatment against Alzheimer’s disease based on preclinical evidence and bioinformatics
Source: Front Pharmacol. 2022 Dec 1;13:1066819. doi: 10.3389/fphar.2022.1066819 (PMC9751333; doi:10.3389/fphar.2022.1066819)
Supplement: Supplementary file 1 [file Table2.XLSX]

## Sheet: Sheet1
	ID	Description	GeneRatio	BgRatio	pvalue	p.adjust	qvalue	geneID	Count
1	DOID:1192	peripheral nervous system neoplasm	41/136	396/8007	5.72179e-22	5.38421e-19	1.71654e-19	23411/207/650/4846/4843/3725/7124/2309/6648/351/596/10018/652/1956/3553/3569/5594/5595/2475/5743/23621/834/3309/3479/406984/4318/4842/5027/7054/5580/5578/7157/7015/3757/23028/598/1588/5243/4363/4790/4988	41
2	DOID:18	urinary system disease	44/136	478/8007	1.42277e-21	6.69413e-19	2.13415e-19	207/650/4846/4843/5970/860/6696/2353/3725/7124/8654/6648/1956/3553/3569/2475/5465/5743/7031/4982/8600/3479/4318/4842/5027/7040/7076/7498/6524/5144/3958/760/5578/5579/5054/7157/2159/7015/2155/2099/5243/217/5340/135	44
3	DOID:0060100	musculoskeletal system cancer	42/136	439/8007	3.44674e-21	9.02713e-19	2.87794e-19	9241/207/650/4843/5970/860/6696/632/1385/3725/7124/6648/6714/596/652/1956/3553/3569/5594/5595/2475/5743/4089/4982/8600/3479/4318/7040/7076/3958/5580/5578/7157/7415/5582/7015/2099/598/5243/1111/4363/4790	42
4	DOID:201	connective tissue cancer	39/136	370/8007	3.83725e-21	9.02713e-19	2.87794e-19	207/650/4843/5970/860/6696/632/1385/3725/7124/6648/6714/596/1956/3553/3569/5594/5595/2475/5743/4089/4982/8600/3479/4318/7076/3958/5580/5578/7157/7415/5582/7015/2099/598/5243/1111/4363/4790	39
5	DOID:2621	autonomic nervous system neoplasm	39/136	375/8007	6.26442e-21	9.82469e-19	3.13221e-19	23411/207/4846/4843/3725/7124/2309/6648/351/596/10018/1956/3553/3569/5594/5595/2475/5743/23621/834/3309/3479/406984/4318/4842/5027/7054/5580/5578/7157/7015/3757/23028/598/1588/5243/4363/4790/4988	39
6	DOID:769	neuroblastoma	39/136	375/8007	6.26442e-21	9.82469e-19	3.13221e-19	23411/207/4846/4843/3725/7124/2309/6648/351/596/10018/1956/3553/3569/5594/5595/2475/5743/23621/834/3309/3479/406984/4318/4842/5027/7054/5580/5578/7157/7015/3757/23028/598/1588/5243/4363/4790/4988	39
7	DOID:3856	male reproductive organ cancer	41/136	435/8007	2.03748e-20	2.67243e-18	8.51997e-19	207/650/5970/860/6696/3725/10891/7124/6648/6714/596/652/1956/3569/5594/5595/5743/4089/7031/3309/3479/4318/7040/3958/3558/2194/43/5580/5054/7157/7015/3551/2099/598/5770/1588/11200/5340/590/4363/4790	41
8	DOID:557	kidney disease	42/136	461/8007	2.27199e-20	2.67243e-18	8.51997e-19	207/650/4846/4843/5970/860/6696/2353/3725/7124/8654/6648/1956/3553/3569/2475/5465/5743/7031/4982/8600/3479/4318/4842/5027/7040/7076/7498/6524/5144/3958/760/5578/5579/5054/2159/2155/2099/5243/217/5340/135	42
9	DOID:184	bone cancer	32/136	243/8007	3.00897e-20	3.14604e-18	1.00299e-18	207/650/5970/860/6696/632/3725/7124/6648/596/1956/5594/5595/2475/5743/4089/4982/8600/3479/4318/7076/3958/5578/7157/7415/5582/2099/598/5243/1111/4363/4790	32
10	DOID:10283	prostate cancer	40/136	425/8007	7.06583e-20	6.64895e-18	2.11975e-18	207/650/5970/860/6696/3725/10891/7124/6648/6714/596/652/1956/3569/5594/5595/5743/4089/7031/3309/3479/4318/7040/3958/3558/2194/43/5580/5054/7157/3551/2099/598/5770/1588/11200/5340/590/4363/4790	40
11	DOID:850	lung disease	41/136	499/8007	3.32979e-18	2.84848e-16	9.08124e-17	23411/207/4846/4843/5970/6696/2353/4792/10891/7124/6648/596/3553/3569/5743/4982/3479/4318/4842/5027/7040/7498/5144/3965/3958/3558/50507/5580/5054/7157/3932/7015/3320/3551/2147/598/4363/135/4790/1543/1544	41
12	DOID:3908	non-small cell lung carcinoma	38/136	431/8007	7.11562e-18	5.57983e-16	1.7789e-16	207/650/5970/6696/1385/2353/7124/2309/6648/6714/596/1956/3553/3569/5594/5595/2475/5743/4091/3479/406988/4318/7040/3958/3558/9429/5580/5578/7157/7015/2030/3320/2099/598/5243/4790/1543/1544	38
13	DOID:3347	osteosarcoma	28/136	215/8007	1.29272e-17	9.35727e-16	2.98319e-16	207/650/5970/860/6696/632/3725/7124/596/1956/5594/5595/2475/5743/4089/4982/8600/3479/4318/7076/5578/7157/7415/5582/2099/598/1111/4790	28
14	DOID:2237	hepatitis	37/136	431/8007	5.21474e-17	3.50505e-15	1.11744e-15	4843/5970/6696/3725/10891/7124/6648/6714/596/1956/3553/3569/5594/5595/2475/5465/5743/3309/3479/407008/4318/5027/7040/3965/3558/2194/7157/240/3932/7015/1230/3320/2147/2099/4985/4790/1543	37
15	DOID:3459	breast carcinoma	35/136	383/8007	6.18342e-17	3.87906e-15	1.23668e-15	23411/207/5970/7124/2309/6648/6714/596/1956/3553/3569/5594/5595/5241/5743/4089/7031/4982/8600/3479/4318/7040/3958/2194/5054/7157/7415/7015/3320/2099/1588/5243/11200/1543/1544	35
16	DOID:0050736	autosomal dominant disease	36/136	409/8007	6.80092e-17	3.99979e-15	1.27517e-15	207/4846/5970/6696/1385/10891/7124/6714/596/1956/5594/5595/2475/4624/4633/5241/4089/3309/3479/7040/2194/5054/7157/7015/3551/2099/5770/1588/5243/11200/1111/4363/135/4790/1544/7137	36
17	DOID:104	bacterial infectious disease	30/136	271/8007	7.81118e-17	4.32372e-15	1.37844e-15	4843/5970/1385/3725/7124/596/10018/3553/3569/5594/5595/114548/5743/4982/834/3479/4318/5027/7040/7076/3558/952/5054/7157/7415/240/3932/156/5243/4790	30
18	DOID:1037	lymphoblastic leukemia	37/136	443/8007	1.2923e-16	6.75586e-15	2.15384e-15	207/4208/4843/5970/7124/2309/596/10018/3553/3569/5594/5743/8600/407008/4318/5027/7040/5144/3558/9429/43/952/5580/5579/5054/7157/5566/7015/3320/3551/598/3939/5243/11200/4363/4790/1543	37
19	DOID:1040	chronic lymphocytic leukemia	27/136	221/8007	2.77544e-16	1.37457e-14	4.38228e-15	207/4843/5970/7124/2309/596/10018/3553/3569/5743/8600/407008/4318/5027/7040/5144/3558/952/5580/5579/5054/7157/7015/3320/3551/598/11200	27
20	DOID:326	ischemia	26/136	204/8007	3.7128e-16	1.74687e-14	5.56921e-15	4846/4843/1385/7124/6648/596/5465/5743/4982/153/3309/4318/4842/7040/7498/952/134/5580/3757/156/2147/598/3939/135/4790/7137	26
21	DOID:8398	osteoarthritis	25/136	187/8007	4.65531e-16	2.08602e-14	6.65044e-15	23411/4843/6696/632/7124/6648/652/3553/3569/5594/5595/114548/4982/8600/3309/4318/7040/5580/5054/3551/2099/598/5770/1588/4790	25
22	DOID:374	nutrition disease	32/136	338/8007	6.21561e-16	2.65859e-14	8.47583e-15	4846/6696/632/10891/7124/6648/351/9607/3553/3569/5594/2475/5241/5465/4982/153/3479/4318/7040/3958/2194/150/5054/156/2155/2099/5770/1588/5243/590/1813/4988	32
23	DOID:3996	urinary system cancer	38/136	500/8007	1.06343e-15	4.35081e-14	1.38708e-14	207/4843/5970/6696/7124/6648/596/10018/1956/3569/5594/5595/2475/5465/5743/4089/4982/3309/3479/406988/4318/7040/3958/3558/5580/5054/7157/240/3932/7015/3320/2099/598/1588/5243/4363/4790/1543	38
24	DOID:654	overnutrition	31/136	322/8007	1.20092e-15	4.70861e-14	1.50115e-14	4846/6696/632/10891/7124/6648/351/9607/3553/3569/5594/2475/5241/5465/4982/153/3479/4318/7040/3958/2194/150/5054/156/2099/5770/1588/5243/590/1813/4988	31
25	DOID:0070004	myeloma	31/136	323/8007	1.31093e-15	4.93434e-14	1.57312e-14	9241/207/650/860/6696/632/3725/4792/7124/6648/596/10018/3553/3569/5594/2475/5743/4982/8600/3479/7040/9429/7157/7015/3320/2155/598/3939/3945/5243/4790	31
26	DOID:4960	bone marrow cancer	31/136	328/8007	2.022e-15	7.31809e-14	2.33308e-14	9241/207/650/860/6696/632/3725/4792/7124/6648/596/10018/3553/3569/5594/2475/5743/4982/8600/3479/7040/9429/7157/7015/3320/2155/598/3939/3945/5243/4790	31
27	DOID:10652	Alzheimer's disease	35/136	430/8007	2.31749e-15	8.07689e-14	2.57499e-14	207/4846/4843/7124/6648/351/9607/3553/3569/5594/5595/2475/5743/153/23621/3309/3479/4842/7040/7076/875/43/7157/7415/240/3320/2147/2099/1588/5243/11200/217/5340/590/10280	35
28	DOID:3083	chronic obstructive pulmonary disease	26/136	220/8007	2.41246e-15	8.10759e-14	2.58478e-14	23411/4846/4843/5970/6696/10891/7124/6648/596/3553/3569/5743/4982/4318/4842/7040/7498/5144/3558/5054/3320/4363/135/4790/1543/1544	26
29	DOID:4451	renal carcinoma	33/136	380/8007	2.6066e-15	8.45796e-14	2.69648e-14	207/4843/5970/6696/7124/6648/596/10018/1956/3569/5594/5595/2475/5743/4089/3309/3479/406988/4318/7040/3558/5580/5054/7157/240/3932/7015/2099/598/5243/4363/4790/1543	33
30	DOID:680	tauopathy	35/136	434/8007	3.08385e-15	9.67301e-14	3.08385e-14	207/4846/4843/7124/6648/351/9607/3553/3569/5594/5595/2475/5743/153/23621/3309/3479/4842/7040/7076/875/43/7157/7415/240/3320/2147/2099/1588/5243/11200/217/5340/590/10280	35
31	DOID:263	kidney cancer	35/136	437/8007	3.81261e-15	1.15731e-13	3.68962e-14	207/4843/5970/6696/7124/6648/596/10018/1956/3569/5594/5595/2475/5743/4089/3309/3479/406988/4318/7040/3558/5580/5054/7157/240/3932/7015/3320/2099/598/1588/5243/4363/4790/1543	35
32	DOID:9970	obesity	30/136	313/8007	4.24155e-15	1.24728e-13	3.97645e-14	4846/6696/632/10891/7124/6648/351/9607/3553/3569/5594/5241/5465/4982/153/3479/4318/7040/3958/2194/150/5054/156/2099/5770/1588/5243/590/1813/4988	30
33	DOID:1936	atherosclerosis	31/136	344/8007	7.67892e-15	2.14063e-13	6.82453e-14	23411/207/4846/6696/10891/7124/2309/6648/3553/3569/114548/5465/5743/4982/8600/3479/4318/7040/7498/5144/760/5054/7157/240/7015/2155/2147/2099/1588/217/4790	31
34	DOID:10534	stomach cancer	28/136	274/8007	7.82591e-15	2.14063e-13	6.82453e-14	4843/5970/6696/3725/6648/596/1956/3553/3569/5594/5595/2475/5743/4089/834/3309/4318/7040/7498/3558/5054/7157/7015/3757/5786/4363/1813/4790	28
35	DOID:0060084	cell type benign neoplasm	36/136	475/8007	7.96195e-15	2.14063e-13	6.82453e-14	207/4843/2516/5970/6696/1385/3725/7124/6648/6714/596/652/1956/3553/3569/5594/5595/2475/5241/5743/7031/3479/4318/7040/5581/7157/240/7015/3757/2099/1588/5243/217/1813/4790/1543	36
36	DOID:2348	arteriosclerotic cardiovascular disease	31/136	345/8007	8.32571e-15	2.17625e-13	6.93809e-14	23411/207/4846/6696/10891/7124/2309/6648/3553/3569/114548/5465/5743/4982/8600/3479/4318/7040/7498/5144/760/5054/7157/240/7015/2155/2147/2099/1588/217/4790	31
37	DOID:10155	intestinal cancer	29/136	300/8007	1.04852e-14	2.66665e-13	8.50153e-14	23411/207/2353/3725/7124/6648/596/10018/652/1956/3553/5743/4089/3479/4318/7040/3958/43/5580/5581/7157/2030/3320/598/5770/5243/590/4790/1543	29
38	DOID:219	colon cancer	28/136	282/8007	1.63978e-14	3.97044e-13	1.26582e-13	23411/207/2353/3725/7124/6648/596/10018/652/1956/3553/5743/4089/3479/4318/7040/3958/43/5580/5581/7157/3320/598/5770/5243/590/4790/1543	28
39	DOID:0050338	primary bacterial infectious disease	26/136	238/8007	1.64556e-14	3.97044e-13	1.26582e-13	4843/5970/1385/3725/7124/596/10018/3553/3569/114548/5743/4982/834/3479/4318/5027/7040/3558/952/5054/7157/7415/240/3932/5243/4790	26
40	DOID:2349	arteriosclerosis	31/136	356/8007	1.9893e-14	4.67983e-13	1.49198e-13	23411/207/4846/6696/10891/7124/2309/6648/3553/3569/114548/5465/5743/4982/8600/3479/4318/7040/7498/5144/760/5054/7157/240/7015/2155/2147/2099/1588/217/4790	31
41	DOID:2320	obstructive lung disease	29/136	308/8007	2.09721e-14	4.81335e-13	1.53454e-13	23411/4846/4843/5970/6696/10891/7124/6648/596/3553/3569/5743/4982/4318/4842/5027/7040/7498/5144/3958/3558/5054/3320/598/4363/135/4790/1543/1544	29
42	DOID:9538	multiple myeloma	27/136	264/8007	2.49013e-14	5.57908e-13	1.77867e-13	207/650/860/6696/632/3725/4792/7124/6648/596/10018/3553/3569/5594/2475/5743/4982/8600/3479/7040/9429/7157/7015/3320/598/5243/4790	27
43	DOID:9256	colorectal cancer	28/136	287/8007	2.57043e-14	5.62506e-13	1.79333e-13	23411/207/2353/3725/7124/6648/596/10018/652/1956/3553/5743/4089/3479/4318/7040/3958/43/5580/5581/7157/3320/598/5770/5243/590/4790/1543	28
44	DOID:5672	large intestine cancer	28/136	288/8007	2.80902e-14	6.00747e-13	1.91524e-13	23411/207/2353/3725/7124/6648/596/10018/652/1956/3553/5743/4089/3479/4318/7040/3958/43/5580/5581/7157/3320/598/5770/5243/590/4790/1543	28
45	DOID:3371	chondrosarcoma	15/136	63/8007	7.89295e-14	1.64243e-12	5.23621e-13	207/650/860/7124/3569/5594/5595/5743/8600/4318/5580/7015/598/5243/4790	15
46	DOID:120	female reproductive organ cancer	34/136	455/8007	8.02886e-14	1.64243e-12	5.23621e-13	207/650/5970/2353/3725/4792/10891/7124/6648/6714/596/1956/3569/5594/5595/2475/5241/5743/4089/834/3479/4318/5027/7040/7076/9429/5054/7157/7015/2099/1588/5243/4363/4790	34
47	DOID:2043	hepatitis B	23/136	197/8007	1.54224e-13	3.08776e-12	9.84407e-13	4843/3725/10891/7124/6714/596/3553/3569/5594/5595/5743/3309/4318/5027/7040/3558/7157/240/7015/1230/3320/2099/4790	23
48	DOID:4607	biliary tract cancer	22/136	178/8007	1.68468e-13	3.30267e-12	1.05292e-12	207/4843/6696/7124/596/1956/3569/5594/5595/2475/5743/4089/7031/4318/7040/3958/9429/5578/7157/7015/2099/5243	22
49	DOID:4450	renal cell carcinoma	29/136	342/8007	3.17741e-13	6.10192e-12	1.94535e-12	207/4843/5970/6696/7124/6648/596/10018/1956/3569/5594/5595/2475/5743/4089/3309/3479/4318/7040/3558/5054/7157/7015/2099/598/5243/4363/4790/1543	29
50	DOID:28	endocrine system disease	31/136	399/8007	4.46328e-13	8.39989e-12	2.67797e-12	4846/4843/2516/5970/6696/10891/7124/6648/596/3553/3569/5465/5743/4982/8600/834/3479/4318/7040/3958/760/150/5054/7157/2159/598/1588/5243/217/4790/1543	31
51	DOID:5517	stomach carcinoma	20/136	153/8007	8.09927e-13	1.46914e-11	4.68377e-12	4843/6696/3725/6648/596/1956/3553/5594/5595/2475/5743/4089/834/3309/4318/7040/7157/7015/1813/4790	20
52	DOID:0080000	muscular disease	31/136	408/8007	8.11853e-13	1.46914e-11	4.68377e-12	9241/4846/4843/6696/7124/6648/351/596/3553/3569/4624/4633/4982/153/23621/3479/4318/4842/7040/7076/43/134/5580/5578/5054/7157/7415/2099/4790/4988/7137	31
53	DOID:1542	head and neck carcinoma	24/136	235/8007	8.49428e-13	1.50814e-11	4.80809e-12	207/4843/5970/7124/6648/6714/596/1956/3569/2475/5743/3479/406988/4318/7040/7076/7157/7015/3939/11200/217/4363/4790/1543	24
54	DOID:11934	head and neck cancer	24/136	239/8007	1.23069e-12	2.14459e-11	6.83715e-12	207/4843/5970/7124/6648/6714/596/1956/3569/2475/5743/3479/406988/4318/7040/7076/7157/7015/3939/11200/217/4363/4790/1543	24
55	DOID:9408	acute myocardial infarction	16/136	92/8007	2.07342e-12	3.54743e-11	1.13096e-11	4846/7124/3553/3569/5743/4982/153/3479/4318/7040/5054/7157/2159/2155/2147/7137	16
56	DOID:1793	pancreatic cancer	27/136	319/8007	2.48841e-12	4.07066e-11	1.29777e-11	207/5970/632/3725/7124/6648/596/652/1956/3553/3569/5743/4089/3309/3479/4318/7040/3958/3558/2194/760/7157/7015/2030/3320/3551/4790	27
57	DOID:423	myopathy	30/136	398/8007	2.50902e-12	4.07066e-11	1.29777e-11	9241/4846/6696/7124/6648/351/596/3553/3569/4624/4633/4982/153/23621/3479/4318/4842/7040/7076/43/134/5580/5578/5054/7157/7415/2099/4790/4988/7137	30
58	DOID:66	muscle tissue disease	30/136	398/8007	2.50902e-12	4.07066e-11	1.29777e-11	9241/4846/6696/7124/6648/351/596/3553/3569/4624/4633/4982/153/23621/3479/4318/4842/7040/7076/43/134/5580/5578/5054/7157/7415/2099/4790/4988/7137	30
59	DOID:3717	gastric adenocarcinoma	16/136	94/8007	2.93283e-12	4.67761e-11	1.49127e-11	4843/6696/3725/596/1956/3553/5594/5595/2475/5743/4089/7040/7157/7015/1813/4790	16
60	DOID:3393	coronary artery disease	28/136	348/8007	3.16844e-12	4.96917e-11	1.58422e-11	4846/4843/6696/7124/6648/3553/3569/5594/5595/5465/5743/4982/8600/153/3479/4318/7040/5054/7157/240/2159/2155/2147/2099/217/5340/1544/7137	28
61	DOID:11476	osteoporosis	16/136	96/8007	4.11279e-12	6.34449e-11	2.02269e-11	650/860/632/7124/3553/3569/5594/5595/4982/8600/3479/7040/2099/1588/5243/1543	16
62	DOID:0080011	bone resorption disease	16/136	97/8007	4.85522e-12	7.36898e-11	2.3493e-11	650/860/632/7124/3553/3569/5594/5595/4982/8600/3479/7040/2099/1588/5243/1543	16
63	DOID:5844	myocardial infarction	25/136	279/8007	5.14022e-12	7.6777e-11	2.44773e-11	4846/7124/3553/3569/5594/5595/5465/5743/4982/8600/153/3479/4318/7040/5054/7157/240/2159/2155/2147/2099/217/5340/1544/7137	25
64	DOID:1883	hepatitis C	23/136	233/8007	5.49489e-12	8.0792e-11	2.57573e-11	4843/6696/7124/6648/1956/3553/3569/5594/5595/2475/5465/5743/3479/4318/7040/3965/3558/2194/7157/3932/1230/4790/1543	23
65	DOID:6713	cerebrovascular disease	17/136	116/8007	7.30859e-12	1.05294e-10	3.35688e-11	4846/5970/6696/7124/351/3569/5743/4982/4318/7040/7076/5144/2155/2147/2099/4790/1543	17
66	DOID:0050737	autosomal recessive disease	27/136	334/8007	7.38513e-12	1.05294e-10	3.35688e-11	207/4843/7124/3553/3569/2475/5465/5743/7031/4982/8600/153/3479/4318/7040/7299/3965/5581/7157/7415/7015/5243/4363/135/4790/1544/7137	27
67	DOID:2394	ovarian cancer	26/136	312/8007	9.62058e-12	1.35119e-10	4.30772e-11	207/650/5970/2353/4792/10891/7124/6714/596/1956/3569/5594/5595/5743/834/3479/4318/7040/7076/5054/7157/7015/2099/5243/4363/4790	26
68	DOID:3388	periodontal disease	18/136	139/8007	1.45558e-11	1.98508e-10	6.32863e-11	4843/7124/3553/3569/5743/4982/8600/4318/7040/7076/3558/5054/7015/2099/5243/217/4790/1543	18
69	DOID:4195	hyperglycemia	18/136	139/8007	1.45558e-11	1.98508e-10	6.32863e-11	23411/207/4846/4843/5970/10891/7124/3569/5594/5465/5743/3479/7040/7498/2194/5580/5054/4790	18
70	DOID:1091	tooth disease	19/136	162/8007	2.24584e-11	3.01905e-10	9.62504e-11	4843/632/7124/3553/3569/5743/4982/8600/4318/7040/7076/3558/5054/7015/2099/5243/217/4790/1543	19
71	DOID:1686	glaucoma	16/136	109/8007	3.07578e-11	4.07649e-10	1.29963e-10	4846/7124/6648/596/3553/153/3309/4318/7040/7498/5054/7157/7415/2099/598/4790	16
72	DOID:12930	dilated cardiomyopathy	15/136	93/8007	3.28256e-11	4.29013e-10	1.36773e-10	7124/3553/3569/4624/4982/153/3479/4318/7040/134/5054/7157/2099/4790/7137	15
73	DOID:655	inherited metabolic disorder	26/136	331/8007	3.66913e-11	4.72966e-10	1.50786e-10	650/4846/4843/632/3725/10891/7124/6648/1956/3569/5465/4091/4982/3479/4318/7040/7498/2194/875/9429/5054/7015/2155/2099/4790/1544	26
74	DOID:403	mouth disease	20/136	188/8007	3.91045e-11	4.97262e-10	1.58532e-10	4843/632/7124/3553/3569/5743/4982/8600/4318/7040/7076/3558/5054/7157/7015/2099/5243/217/4790/1543	20
75	DOID:127	leiomyoma	15/136	95/8007	4.50686e-11	5.65461e-10	1.80275e-10	7124/596/1956/3553/3569/5595/5241/3479/7040/7157/7015/2099/1588/1813/1543	15
76	DOID:0050700	cardiomyopathy	18/136	149/8007	4.77843e-11	5.91646e-10	1.88622e-10	4846/6696/7124/3553/3569/4624/4633/4982/153/3479/4318/7040/134/5054/7157/2099/4790/7137	18
77	DOID:381	arthropathy	15/136	97/8007	6.13966e-11	7.50314e-10	2.39207e-10	9241/650/4843/4792/7124/6648/652/3553/3569/4982/8600/3309/4318/3558/1543	15
78	DOID:657	adenoma	26/136	340/8007	6.69129e-11	8.07244e-10	2.57357e-10	207/4843/2516/1385/3725/596/652/1956/3569/5594/2475/5241/5743/7031/4318/7040/5581/7157/240/7015/3757/2099/5243/217/1813/1543	26
79	DOID:0060036	intrinsic cardiomyopathy	17/136	135/8007	8.80262e-11	1.04851e-09	3.34277e-10	4846/7124/3553/3569/4624/4633/4982/153/3479/4318/7040/134/5054/7157/2099/4790/7137	17
80	DOID:824	periodontitis	16/136	120/8007	1.36724e-10	1.60821e-09	5.12714e-10	4843/7124/3553/3569/5743/4982/8600/4318/7040/7076/3558/5054/2099/217/4790/1543	16
81	DOID:0060116	sensory system cancer	17/136	139/8007	1.40953e-10	1.61752e-09	5.15682e-10	207/4843/860/596/652/3553/5594/5595/3479/7157/7015/3757/3320/5243/11200/4363/4790	17
82	DOID:2174	ocular cancer	17/136	139/8007	1.40953e-10	1.61752e-09	5.15682e-10	207/4843/860/596/652/3553/5594/5595/3479/7157/7015/3757/3320/5243/11200/4363/4790	17
83	DOID:4606	bile duct cancer	17/136	140/8007	1.58158e-10	1.77175e-09	5.64852e-10	207/6696/596/1956/3569/5595/2475/5743/4089/7031/4318/7040/3958/5578/7157/7015/2099	17
84	DOID:4897	bile duct carcinoma	17/136	140/8007	1.58158e-10	1.77175e-09	5.64852e-10	207/6696/596/1956/3569/5595/2475/5743/4089/7031/4318/7040/3958/5578/7157/7015/2099	17
85	DOID:0080005	bone remodeling disease	17/136	141/8007	1.7729e-10	1.9627e-09	6.25729e-10	650/860/632/7124/3553/3569/5594/5595/4982/8600/3479/7040/7415/2099/1588/5243/1543	17
86	DOID:6000	congestive heart failure	21/136	229/8007	2.04819e-10	2.21965e-09	7.07647e-10	4846/6696/10891/7124/8654/3569/4624/4633/4982/153/834/3479/4318/4842/7040/3958/134/7157/3757/2869/7137	21
87	DOID:10591	pre-eclampsia	23/136	278/8007	2.05218e-10	2.21965e-09	7.07647e-10	4846/4843/7124/6648/3569/5594/5595/5743/4982/8600/3309/3479/4318/4842/7040/7054/7498/5054/2030/2155/2147/2099/135	23
88	DOID:15	reproductive system disease	27/136	386/8007	2.08906e-10	2.23387e-09	7.12178e-10	1583/4846/2516/5970/7124/2309/6648/596/1956/3553/3569/114548/5241/5743/4982/3479/4318/7040/5578/5054/7157/2147/2099/1588/5243/3326/1543	27
89	DOID:10952	nephritis	17/136	147/8007	3.44858e-10	3.6236e-09	1.15524e-09	4846/4843/5970/6696/7124/6648/3569/5743/4318/4842/5027/7040/3958/5578/5579/5054/5340	17
90	DOID:936	brain disease	29/136	454/8007	3.49681e-10	3.6236e-09	1.15524e-09	4208/4846/4843/7124/351/1956/3553/3569/2475/5241/5743/3479/4318/4842/7054/3558/875/9429/43/3757/6011/2099/5243/217/5340/4363/1813/4790/4988	29
91	DOID:1520	colon carcinoma	18/136	168/8007	3.58496e-10	3.6236e-09	1.15524e-09	23411/207/2353/7124/10018/1956/3553/5743/4089/7040/3958/5580/5581/7157/5243/590/4790/1543	18
92	DOID:2151	malignant ovarian surface epithelial-stromal neoplasm	23/136	286/8007	3.61975e-10	3.6236e-09	1.15524e-09	207/650/5970/2353/4792/10891/7124/6714/596/1956/3569/5594/5595/5743/4318/7040/7076/5054/7157/7015/2099/5243/4790	23
93	DOID:2152	ovary epithelial cancer	23/136	286/8007	3.61975e-10	3.6236e-09	1.15524e-09	207/650/5970/2353/4792/10891/7124/6714/596/1956/3569/5594/5595/5743/4318/7040/7076/5054/7157/7015/2099/5243/4790	23
94	DOID:4001	ovarian carcinoma	23/136	286/8007	3.61975e-10	3.6236e-09	1.15524e-09	207/650/5970/2353/4792/10891/7124/6714/596/1956/3569/5594/5595/5743/4318/7040/7076/5054/7157/7015/2099/5243/4790	23
95	DOID:1781	thyroid cancer	20/136	213/8007	3.78672e-10	3.75084e-09	1.19581e-09	207/860/6696/632/6648/596/1956/2475/5743/4089/3479/4318/5027/7040/7076/3958/7157/7015/2099/4790	20
96	DOID:0060085	organ system benign neoplasm	22/136	262/8007	4.00971e-10	3.93035e-09	1.25303e-09	650/2516/596/652/1956/3553/3569/5241/5743/3479/4318/7040/3958/3558/5581/5054/7157/7015/2099/598/1588/1813	22
97	DOID:1307	dementia	17/136	150/8007	4.75177e-10	4.59531e-09	1.46503e-09	4846/4843/6696/7124/351/596/9607/3553/3569/3479/7040/7054/7076/7157/7415/2099/590	17
98	DOID:26	pancreas disease	18/136	171/8007	4.80546e-10	4.59531e-09	1.46503e-09	5970/6696/10891/7124/6648/3553/3569/5743/4982/834/3479/4318/7040/760/5054/217/4790/1543	18
99	DOID:1115	sarcoma	19/136	193/8007	4.8346e-10	4.59531e-09	1.46503e-09	6696/1385/7124/6648/596/1956/3553/3569/2475/5743/8600/3479/4318/5054/7157/7015/5243/217/4790	19
100	DOID:870	neuropathy	19/136	194/8007	5.28389e-10	4.97214e-09	1.58517e-09	4846/5970/7124/351/596/3553/3569/8600/3479/4318/5027/7040/5580/7157/55775/2099/5243/217/1813	19
101	DOID:5520	head and neck squamous cell carcinoma	18/136	174/8007	6.40189e-10	5.96453e-09	1.90155e-09	207/5970/6648/6714/596/1956/3569/2475/5743/406988/4318/7040/7076/7157/7015/11200/217/4790	18
102	DOID:13189	gout	9/136	29/8007	6.77344e-10	6.24883e-09	1.99219e-09	650/7124/3553/3569/114548/5743/8600/7040/9429	9
103	DOID:5683	hereditary breast ovarian cancer	20/136	222/8007	7.92677e-10	7.24183e-09	2.30877e-09	207/5970/6696/596/1956/5594/5595/5241/3309/3479/7040/2194/7157/7015/2099/1588/5243/11200/1111/1544	20
104	DOID:768	retinoblastoma	15/136	116/8007	8.31244e-10	7.44953e-09	2.37498e-09	207/4843/860/652/3553/5594/5595/3479/7157/7015/3757/5243/11200/4363/4790	15
105	DOID:771	retinal cell cancer	15/136	116/8007	8.31244e-10	7.44953e-09	2.37498e-09	207/4843/860/652/3553/5594/5595/3479/7157/7015/3757/5243/11200/4363/4790	15
106	DOID:399	tuberculosis	17/136	156/8007	8.82041e-10	7.83019e-09	2.49634e-09	4843/5970/1385/3725/7124/596/3553/3569/114548/834/4318/5027/7040/3558/7157/240/4790	17
107	DOID:4481	allergic rhinitis	14/136	99/8007	9.42352e-10	8.28742e-09	2.64211e-09	4843/5970/3725/7124/596/1956/3569/114548/4842/7040/50507/5578/5054/4790	14
108	DOID:74	hematopoietic system disease	29/136	474/8007	9.66167e-10	8.41818e-09	2.6838e-09	4846/4843/7124/596/3553/3569/2475/4982/3479/4318/7040/3965/3558/760/952/5581/5054/7157/2159/7015/3320/2155/2147/598/3939/3818/1111/5340/1543	29
109	DOID:5157	benign pleural mesothelioma	10/136	41/8007	1.0266e-09	8.86269e-09	2.82551e-09	207/5970/6696/6648/6714/1956/5594/5595/4318/7157	10
110	DOID:4645	retinal cancer	15/136	118/8007	1.06138e-09	9.07962e-09	2.89467e-09	207/4843/860/652/3553/5594/5595/3479/7157/7015/3757/5243/11200/4363/4790	15
111	DOID:1485	cystic fibrosis	16/136	138/8007	1.1392e-09	9.65751e-09	3.07891e-09	4843/7124/3553/3569/5465/5743/153/3479/4318/7040/3965/5581/7415/5243/135/4790	16
112	DOID:2163	nasal cavity disease	14/136	101/8007	1.23596e-09	1.02021e-08	3.25252e-09	4843/5970/3725/7124/596/1956/3569/114548/4842/7040/50507/5578/5054/4790	14
113	DOID:2825	nose disease	14/136	101/8007	1.23596e-09	1.02021e-08	3.25252e-09	4843/5970/3725/7124/596/1956/3569/114548/4842/7040/50507/5578/5054/4790	14
114	DOID:4483	rhinitis	14/136	101/8007	1.23596e-09	1.02021e-08	3.25252e-09	4843/5970/3725/7124/596/1956/3569/114548/4842/7040/50507/5578/5054/4790	14
115	DOID:10286	prostate carcinoma	15/136	122/8007	1.7055e-09	1.39555e-08	4.44914e-09	5970/6696/6648/6714/596/1956/5594/5595/5743/7031/3479/7157/2099/1588/4790	15
116	DOID:974	upper respiratory tract disease	15/136	126/8007	2.69097e-09	2.18293e-08	6.95941e-09	4846/4843/5970/3725/7124/596/1956/3569/114548/4842/7040/50507/5578/5054/4790	15
117	DOID:3458	breast adenocarcinoma	10/136	45/8007	2.75754e-09	2.21781e-08	7.07061e-09	5970/5594/5595/4982/8600/2194/5054/7157/7415/5243	10
118	DOID:4896	bile duct adenocarcinoma	15/136	128/8007	3.3584e-09	2.63554e-08	8.40235e-09	207/6696/596/1956/3569/5595/2475/5743/7031/4318/7040/3958/5578/7157/7015	15
119	DOID:4947	cholangiocarcinoma	15/136	128/8007	3.3584e-09	2.63554e-08	8.40235e-09	207/6696/596/1956/3569/5595/2475/5743/7031/4318/7040/3958/5578/7157/7015	15
120	DOID:3082	interstitial lung disease	17/136	170/8007	3.36094e-09	2.63554e-08	8.40235e-09	207/4843/2353/4792/7124/6648/3553/3569/5743/3479/4318/7040/50507/5580/7015/2147/4790	17
121	DOID:0050890	synucleinopathy	19/136	220/8007	4.44943e-09	3.43189e-08	1.09412e-08	4846/6696/10891/7124/351/9607/3553/5743/3479/7054/4835/43/7157/2869/2099/598/5243/590/1543	19
122	DOID:5082	liver cirrhosis	19/136	220/8007	4.44943e-09	3.43189e-08	1.09412e-08	4843/7124/6648/596/1956/3553/3569/2475/4982/3479/4318/7040/7157/7015/1230/2147/4363/4790/1543	19
123	DOID:76	stomach disease	12/136	77/8007	5.07331e-09	3.88129e-08	1.23739e-08	7124/3553/5743/4318/4842/7040/7498/3558/7157/240/7015/4790	12
124	DOID:5158	pleural cancer	9/136	36/8007	5.7574e-09	4.33417e-08	1.38178e-08	5970/6696/6648/6714/1956/5594/5595/4318/7157	9
125	DOID:7474	malignant pleural mesothelioma	9/136	36/8007	5.7574e-09	4.33417e-08	1.38178e-08	5970/6696/6648/6714/1956/5594/5595/4318/7157	9
126	DOID:3963	thyroid carcinoma	18/136	200/8007	6.12105e-09	4.57136e-08	1.45739e-08	207/860/6696/632/596/1956/2475/5743/3479/4318/5027/7040/7076/3958/7157/7015/2099/4790	18
127	DOID:0060122	integumentary system cancer	13/136	98/8007	8.6348e-09	6.34792e-08	2.02378e-08	207/650/6648/652/1956/3569/5743/3479/4318/3958/7157/7015/598	13
128	DOID:4159	skin cancer	13/136	98/8007	8.6348e-09	6.34792e-08	2.02378e-08	207/650/6648/652/1956/3569/5743/3479/4318/3958/7157/7015/598	13
129	DOID:50	thyroid gland disease	16/136	159/8007	9.19714e-09	6.70892e-08	2.13887e-08	4843/7124/596/3553/3569/5465/5743/4982/3479/7040/3958/5054/7157/598/5243/4790	16
130	DOID:4074	pancreas adenocarcinoma	16/136	161/8007	1.10254e-08	7.98068e-08	2.54432e-08	207/3725/7124/596/1956/3553/3569/5743/4089/3479/4318/7040/2194/7157/2030/3551	16
131	DOID:688	embryonal cancer	24/136	373/8007	1.28644e-08	9.24077e-08	2.94605e-08	5970/860/3725/6648/596/652/1956/3569/5743/4089/3309/3479/4318/5027/3958/3558/875/5054/3757/3320/598/5786/5340/4363	24
132	DOID:3407	carotid artery disease	7/136	19/8007	1.48521e-08	1.05878e-07	3.37548e-08	4846/6696/3569/4982/4318/7076/2147	7
133	DOID:6590	spondylitis	11/136	68/8007	1.51904e-08	1.07475e-07	3.42641e-08	4843/4792/7124/6648/3553/3569/4982/8600/3309/3558/1543	11
134	DOID:11612	polycystic ovary syndrome	16/136	166/8007	1.71447e-08	1.20397e-07	3.83837e-08	1583/207/4846/632/10891/7124/3553/3569/4982/3479/4318/7076/5054/2099/1588/1543	16
135	DOID:7147	ankylosing spondylitis	11/136	69/8007	1.78123e-08	1.24158e-07	3.95828e-08	4843/4792/7124/6648/3553/3569/4982/8600/3309/3558/1543	11
136	DOID:2893	cervix carcinoma	13/136	104/8007	1.80256e-08	1.24205e-07	3.95977e-08	207/3725/6648/596/1956/3569/5594/5595/5743/4089/4318/7157/4790	13
137	DOID:2994	germ cell cancer	25/136	410/8007	1.80829e-08	1.24205e-07	3.95977e-08	5970/860/3725/6648/596/652/1956/3569/5743/4089/3309/3479/4318/5027/3958/3558/875/5054/7157/3757/3320/598/5786/5340/4363	25
138	DOID:4766	embryoma	23/136	352/8007	2.02342e-08	1.37276e-07	4.37651e-08	5970/860/3725/6648/596/652/3569/5743/4089/3309/3479/4318/5027/3958/3558/875/5054/3757/3320/598/5786/5340/4363	23
139	DOID:4362	cervical cancer	13/136	105/8007	2.02778e-08	1.37276e-07	4.37651e-08	207/3725/6648/596/1956/3569/5594/5595/5743/4089/4318/7157/4790	13
140	DOID:229	female reproductive system disease	17/136	193/8007	2.31374e-08	1.55516e-07	4.95801e-08	1583/4846/2516/5970/7124/2309/6648/3553/3569/5241/5743/4982/3479/4318/5578/2099/1588	17
141	DOID:1398	parasitic infectious disease	15/136	150/8007	3.00649e-08	2.00646e-07	6.39678e-08	4846/4843/7124/596/3553/3569/5594/5595/5743/4842/5027/7040/3558/135/1543	15
142	DOID:0060095	uterine benign neoplasm	9/136	43/8007	3.11851e-08	2.05162e-07	6.54076e-08	596/3553/3569/5241/3479/7040/7157/2099/1588	9
143	DOID:13223	uterine fibroid	9/136	43/8007	3.11851e-08	2.05162e-07	6.54076e-08	596/3553/3569/5241/3479/7040/7157/2099/1588	9
144	DOID:2645	benign mesothelioma	10/136	57/8007	3.13957e-08	2.05162e-07	6.54076e-08	207/5970/6696/6648/6714/1956/5594/5595/4318/7157	10
145	DOID:6364	migraine	11/136	73/8007	3.28037e-08	2.12885e-07	6.78697e-08	4846/4843/7124/3553/3569/5241/4318/4842/2099/217/4790	11
146	DOID:3451	skin carcinoma	10/136	58/8007	3.73934e-08	2.41008e-07	7.68358e-08	207/650/652/3569/5743/3479/4318/7157/7015/598	10
147	DOID:3146	lipid metabolism disorder	12/136	92/8007	4.03321e-08	2.5818e-07	8.23104e-08	7124/1956/3569/5465/3479/4318/7498/5054/7015/2155/2099/4790	12
148	DOID:3910	lung adenocarcinoma	16/136	178/8007	4.64254e-08	2.95177e-07	9.41055e-08	5970/2309/6648/1956/3569/5594/2475/5743/4318/7040/3958/7157/7015/2099/598/1544	16
149	DOID:0060086	female reproductive organ benign neoplasm	9/136	45/8007	4.76164e-08	3.00719e-07	9.5872e-08	596/3553/3569/5241/3479/7040/7157/2099/1588	9
150	DOID:3443	mammary Paget's disease	8/136	33/8007	5.47115e-08	3.43224e-07	1.09423e-07	5970/5594/5595/4982/8600/2194/7157/7415	8
151	DOID:13001	carotid stenosis	6/136	14/8007	5.7747e-08	3.58896e-07	1.1442e-07	6696/3569/4982/4318/7076/2147	6
152	DOID:1123	spondyloarthropathy	11/136	77/8007	5.81378e-08	3.58896e-07	1.1442e-07	4843/4792/7124/6648/3553/3569/4982/8600/3309/3558/1543	11
153	DOID:3602	toxic encephalopathy	9/136	46/8007	5.8354e-08	3.58896e-07	1.1442e-07	351/596/10018/5743/952/598/5243/590/1813	9
154	DOID:5223	infertility	17/136	206/8007	6.09624e-08	3.72504e-07	1.18758e-07	4846/7124/3553/3569/114548/5241/4982/4318/7040/5054/7157/2147/2099/1588/5243/3326/1543	17
155	DOID:341	peripheral vascular disease	10/136	61/8007	6.18882e-08	3.73313e-07	1.19016e-07	207/4846/3569/2475/4089/3479/7299/5054/7157/7015	10
156	DOID:8618	oral cavity cancer	10/136	61/8007	6.18882e-08	3.73313e-07	1.19016e-07	5970/596/1956/5594/5595/5743/4318/3958/7157/7015	10
157	DOID:0050622	reproductive organ benign neoplasm	9/136	47/8007	7.11448e-08	4.26416e-07	1.35945e-07	596/3553/3569/5241/3479/7040/7157/2099/1588	9
158	DOID:8466	retinal degeneration	19/136	261/8007	7.2532e-08	4.31978e-07	1.37719e-07	4846/4843/7124/6648/596/652/3553/153/3309/4318/7040/7498/5054/7157/7415/5582/2099/598/4790	19
159	DOID:37	skin disease	22/136	350/8007	8.5531e-08	5.06193e-07	1.61379e-07	5970/7124/6648/351/596/1956/3553/3569/5594/5595/114548/5465/3479/4318/7040/7076/7157/240/2030/5340/1543/1544	22
160	DOID:4905	pancreatic carcinoma	18/136	237/8007	8.68584e-08	5.10836e-07	1.6286e-07	207/3725/7124/596/1956/3553/3569/5743/4089/3479/4318/7040/2194/7157/7015/2030/3551/4790	18
161	DOID:1575	rheumatic disease	16/136	188/8007	1.00144e-07	5.78132e-07	1.84314e-07	207/4846/6696/7124/2309/10018/3553/3569/5594/5595/3479/4318/7040/7076/3558/2099	16
162	DOID:418	systemic scleroderma	16/136	188/8007	1.00144e-07	5.78132e-07	1.84314e-07	207/4846/6696/7124/2309/10018/3553/3569/5594/5595/3479/4318/7040/7076/3558/2099	16
163	DOID:419	scleroderma	16/136	188/8007	1.00144e-07	5.78132e-07	1.84314e-07	207/4846/6696/7124/2309/10018/3553/3569/5594/5595/3479/4318/7040/7076/3558/2099	16
164	DOID:1168	familial hyperlipidemia	11/136	82/8007	1.13351e-07	6.50387e-07	2.0735e-07	7124/1956/3569/5465/3479/4318/7498/5054/2155/2099/4790	11
165	DOID:9352	type 2 diabetes mellitus	17/136	215/8007	1.14117e-07	6.50812e-07	2.07485e-07	4208/632/6648/3553/3569/5465/3309/3479/4318/5027/3958/2194/5054/3932/5770/590/7137	17
166	DOID:4029	gastritis	10/136	65/8007	1.15972e-07	6.5741e-07	2.09589e-07	7124/3553/5743/4318/7040/3558/7157/240/7015/4790	10
167	DOID:10825	essential hypertension	13/136	122/8007	1.24797e-07	7.03195e-07	2.24186e-07	1583/4846/8654/3553/3569/153/3479/4318/7040/7054/5770/1588/217	13
168	DOID:5679	retinal disease	22/136	358/8007	1.27508e-07	7.14195e-07	2.27692e-07	4846/4843/7124/6648/596/652/3553/3569/153/3309/3479/4318/7040/7498/5054/7157/7415/5582/6011/2099/598/4790	22
169	DOID:750	peptic ulcer disease	10/136	66/8007	1.34726e-07	7.50159e-07	2.39158e-07	4843/7124/3553/3569/5743/4318/7040/3558/7157/3939	10
170	DOID:3770	pulmonary fibrosis	13/136	123/8007	1.37544e-07	7.61348e-07	2.42725e-07	207/2353/7124/3569/5743/3479/4318/7040/50507/5580/7015/2147/4790	13
171	DOID:11729	Lyme disease	6/136	16/8007	1.4974e-07	8.20463e-07	2.61572e-07	3553/3569/5743/4318/7040/952	6
172	DOID:4948	gallbladder carcinoma	9/136	51/8007	1.49968e-07	8.20463e-07	2.61572e-07	4843/7124/1956/5594/5595/5743/9429/7157/5243	9
173	DOID:16	integumentary system disease	23/136	394/8007	1.61993e-07	8.81128e-07	2.80912e-07	4846/5970/7124/6648/351/596/1956/3553/3569/5594/5595/114548/5465/3479/4318/7040/7076/7157/240/2030/5340/1543/1544	23
174	DOID:3121	gallbladder cancer	9/136	52/8007	1.78769e-07	9.66791e-07	3.08223e-07	4843/7124/1956/5594/5595/5743/9429/7157/5243	9
175	DOID:4045	muscle cancer	12/136	107/8007	2.21859e-07	1.19297e-06	3.8033e-07	9241/207/596/652/1956/7040/3958/7157/7015/598/5243/4790	12
176	DOID:1724	duodenal ulcer	7/136	27/8007	2.33675e-07	1.24937e-06	3.9831e-07	7124/3553/3569/4318/7040/3558/7157	7
177	DOID:854	collagen disease	16/136	201/8007	2.52899e-07	1.34451e-06	4.28643e-07	207/4846/6696/7124/2309/10018/3553/3569/5594/5595/3479/4318/7040/7076/3558/2099	16
178	DOID:9455	lipid storage disease	13/136	130/8007	2.64797e-07	1.39985e-06	4.46286e-07	4846/4843/632/3725/10891/7124/6648/3569/5465/4982/7040/2194/5054	13
179	DOID:4866	salivary gland adenoid cystic carcinoma	8/136	40/8007	2.7419e-07	1.44141e-06	4.59537e-07	5970/596/5594/5595/4318/3958/7157/7015	8
180	DOID:1074	kidney failure	14/136	156/8007	3.4655e-07	1.80694e-06	5.76071e-07	4846/860/6696/3553/3569/5465/4982/8600/7040/5054/2099/5243/217/135	14
181	DOID:3526	cerebral infarction	9/136	56/8007	3.47563e-07	1.80694e-06	5.76071e-07	4846/5970/7124/3569/7040/5144/2155/4790/1543	9
182	DOID:1712	aortic valve stenosis	7/136	29/8007	3.99223e-07	2.06411e-06	6.5806e-07	650/6696/7124/4982/8600/240/2147	7
183	DOID:299	adenocarcinoma	14/136	158/8007	4.05588e-07	2.08065e-06	6.63333e-07	3725/7124/6648/596/1956/3553/2475/5743/4089/3479/4318/3958/7157/4363	14
184	DOID:0050904	salivary gland carcinoma	9/136	57/8007	4.06844e-07	2.08065e-06	6.63333e-07	5970/596/1956/5594/5595/4318/3958/7157/7015	9
185	DOID:8850	salivary gland cancer	9/136	58/8007	4.74702e-07	2.41457e-06	7.69788e-07	5970/596/1956/5594/5595/4318/3958/7157/7015	9
186	DOID:14330	Parkinson's disease	15/136	187/8007	5.57986e-07	2.82293e-06	8.99977e-07	10891/7124/3553/5743/3479/7054/4835/43/7157/2869/2099/598/5243/590/1543	15
187	DOID:4989	pancreatitis	12/136	117/8007	5.9368e-07	2.98745e-06	9.52428e-07	5970/6696/7124/6648/3553/3569/5743/4318/7040/760/217/1543	12
188	DOID:11714	gestational diabetes	9/136	60/8007	6.40337e-07	3.20509e-06	1.02181e-06	7124/3553/3569/5465/4982/3479/7040/2030/4790	9
189	DOID:5100	middle ear disease	7/136	31/8007	6.5381e-07	3.25521e-06	1.03779e-06	650/4843/1956/3553/3569/4318/5054	7
190	DOID:2921	glomerulonephritis	10/136	79/8007	7.6279e-07	3.77782e-06	1.20441e-06	5970/6648/3569/4318/5027/7040/5578/5579/5054/5340	10
191	DOID:3454	brain infarction	9/136	62/8007	8.53839e-07	4.20661e-06	1.34111e-06	4846/5970/7124/3569/7040/5144/2155/4790/1543	9
192	DOID:2742	auditory system disease	11/136	100/8007	8.8411e-07	4.33306e-06	1.38142e-06	650/4846/4843/652/1956/3553/3569/4318/7040/5054/2147	11
193	DOID:3702	cervical adenocarcinoma	6/136	21/8007	9.46106e-07	4.61288e-06	1.47063e-06	207/1956/5594/5595/5743/7157	6
194	DOID:633	myositis	10/136	81/8007	9.66291e-07	4.68701e-06	1.49426e-06	9241/4846/7124/351/3553/3569/23621/3479/4318/4988	10
195	DOID:1483	gingival disease	7/136	33/8007	1.03252e-06	4.95834e-06	1.58077e-06	4843/3553/3569/4318/7040/7015/5243	7
196	DOID:1036	chronic leukemia	16/136	223/8007	1.03277e-06	4.95834e-06	1.58077e-06	207/5970/6696/7124/2309/596/10018/3569/5595/5027/952/5579/7157/7015/598/4790	16
197	DOID:3620	central nervous system cancer	12/136	124/8007	1.1149e-06	5.32547e-06	1.69781e-06	351/596/652/1956/5743/3309/4318/2194/875/43/7157/7015	12
198	DOID:62	aortic valve disease	7/136	34/8007	1.28192e-06	6.09236e-06	1.94231e-06	650/6696/7124/4982/8600/240/2147	7
199	DOID:3211	lysosomal storage disease	13/136	150/8007	1.38773e-06	6.5621e-06	2.09206e-06	4846/4843/632/3725/10891/7124/6648/3569/5465/4982/7040/2194/5054	13
200	DOID:12306	vitiligo	9/136	67/8007	1.67495e-06	7.88062e-06	2.51242e-06	7124/3569/5743/7054/7299/43/7157/2099/590	9
201	DOID:1176	bronchial disease	13/136	153/8007	1.73767e-06	8.13506e-06	2.59354e-06	4846/7124/6648/596/3553/5743/4318/5027/7040/7498/3958/5054/598	13
202	DOID:552	pneumonia	11/136	108/8007	1.91864e-06	8.93785e-06	2.84947e-06	6696/7124/3553/3569/5743/4318/7040/3965/5054/7157/3551	11
203	DOID:1247	blood coagulation disease	14/136	180/8007	1.97253e-06	9.14362e-06	2.91507e-06	4846/3553/3569/3479/4318/7040/5054/2159/2155/2147/598/3939/3818/5340	14
204	DOID:272	hepatic vascular disease	6/136	24/8007	2.25032e-06	1.03802e-05	3.30929e-06	4846/4842/7040/7076/5054/2147	6
205	DOID:2841	asthma	12/136	134/8007	2.55286e-06	1.17183e-05	3.7359e-06	4846/6648/596/3553/5743/4318/5027/7040/7498/3958/5054/598	12
206	DOID:13515	tuberous sclerosis	6/136	25/8007	2.91985e-06	1.33378e-05	4.25221e-06	7124/2475/3551/5243/4363/4790	6
207	DOID:2355	anemia	16/136	244/8007	3.38026e-06	1.53663e-05	4.89893e-06	4843/7124/3553/3569/2475/3479/7040/3965/760/952/5581/7157/7015/3320/1111/1543	16
208	DOID:11162	respiratory failure	8/136	55/8007	3.5039e-06	1.58518e-05	5.0537e-06	4846/6648/3553/3569/4318/7040/5054/4790	8
209	DOID:12449	aplastic anemia	9/136	74/8007	3.91567e-06	1.76299e-05	5.62057e-06	4843/7124/2475/3965/5581/7157/7015/3320/1543	9
210	DOID:7998	hyperthyroidism	10/136	96/8007	4.67502e-06	2.09485e-05	6.6786e-06	7124/596/3553/3569/5465/3479/5054/7157/5243/4790	10
211	DOID:2462	retinal vascular disease	8/136	58/8007	5.28497e-06	2.34583e-05	7.47872e-06	7124/6648/652/3569/3479/4318/5054/4790	8
212	DOID:8947	diabetic retinopathy	8/136	58/8007	5.28497e-06	2.34583e-05	7.47872e-06	7124/6648/652/3569/3479/4318/5054/4790	8
213	DOID:3565	meningioma	9/136	77/8007	5.47454e-06	2.40726e-05	7.67458e-06	596/652/1956/5743/4318/2194/875/7157/7015	9
214	DOID:6432	pulmonary hypertension	9/136	77/8007	5.47454e-06	2.40726e-05	7.67458e-06	650/4846/4843/3725/7124/3569/5743/50507/2147	9
215	DOID:11077	brucellosis	7/136	42/8007	5.74046e-06	2.51245e-05	8.00995e-06	7124/3553/3569/4982/7040/5054/5243	7
216	DOID:1428	endocrine pancreas disease	8/136	59/8007	6.02737e-06	2.62581e-05	8.37134e-06	10891/7124/3553/3569/4982/3479/5054/4790	8
217	DOID:865	vasculitis	11/136	122/8007	6.37638e-06	2.76505e-05	8.81526e-06	4846/4843/4792/7124/6648/3553/3569/4318/3558/2147/1543	11
218	DOID:3247	rhabdomyosarcoma	9/136	79/8007	6.78671e-06	2.91045e-05	9.2788e-06	9241/207/652/1956/7040/7157/7015/598/4790	9
219	DOID:3627	aortic aneurysm	8/136	60/8007	6.85614e-06	2.91045e-05	9.2788e-06	4846/3569/5743/4982/4318/7076/5580/5579	8
220	DOID:0050938	breast lobular carcinoma	5/136	17/8007	6.89724e-06	2.91045e-05	9.2788e-06	5241/4318/3320/2099/11200	5
221	DOID:10762	portal hypertension	5/136	17/8007	6.89724e-06	2.91045e-05	9.2788e-06	4846/4842/7040/7076/5054	5
222	DOID:10976	membranous glomerulonephritis	5/136	17/8007	6.89724e-06	2.91045e-05	9.2788e-06	6648/3569/5578/5579/5054	5
223	DOID:3457	invasive lobular carcinoma	5/136	17/8007	6.89724e-06	2.91045e-05	9.2788e-06	5241/4318/3320/2099/11200	5
224	DOID:1067	open-angle glaucoma	8/136	61/8007	7.77926e-06	3.25346e-05	1.03723e-05	4846/7124/3553/153/3309/5054/7157/2099	8
225	DOID:520	aortic disease	8/136	61/8007	7.77926e-06	3.25346e-05	1.03723e-05	4846/3569/5743/4982/4318/7076/5580/5579	8
226	DOID:0080008	ischemic bone disease	7/136	45/8007	9.25476e-06	3.85342e-05	1.22851e-05	4846/7124/5054/7157/2147/5243/1813	7
227	DOID:2789	parasitic protozoa infectious disease	11/136	127/8007	9.40348e-06	3.89809e-05	1.24275e-05	4846/4843/7124/3553/3569/5743/4842/5027/7040/3558/135	11
228	DOID:3070	malignant glioma	14/136	207/8007	1.01247e-05	4.17867e-05	1.3322e-05	207/3725/351/596/10018/3569/5743/3309/3479/4318/3958/5054/7157/598	14
229	DOID:4043	skeletal muscle cancer	9/136	83/8007	1.02344e-05	4.20548e-05	1.34075e-05	9241/207/652/1956/7040/7157/7015/598/4790	9
230	DOID:11394	adult respiratory distress syndrome	6/136	31/8007	1.11634e-05	4.54387e-05	1.44863e-05	4846/3553/3569/7040/5054/4790	6
231	DOID:9744	type 1 diabetes mellitus	6/136	31/8007	1.11634e-05	4.54387e-05	1.44863e-05	632/7124/3553/3569/4318/3558	6
232	DOID:1100	ovarian disease	8/136	64/8007	1.12027e-05	4.54387e-05	1.44863e-05	1583/2309/5241/5743/3479/4318/2099/1588	8
233	DOID:13241	Behcet's disease	9/136	86/8007	1.37153e-05	5.53911e-05	1.76592e-05	4846/4792/7124/6648/3553/4318/3558/2147/1543	9
234	DOID:345	uterine disease	7/136	48/8007	1.43924e-05	5.78772e-05	1.84518e-05	4846/7124/6648/3569/5743/3479/4318	7
235	DOID:0060031	autoimmune disease of gastrointestinal tract	10/136	109/8007	1.46536e-05	5.86767e-05	1.87067e-05	4843/7124/596/3553/3569/3479/7040/3558/4985/4790	10
236	DOID:0060005	autoimmune disease of endocrine system	9/136	87/8007	1.50801e-05	6.01286e-05	1.91696e-05	7124/596/3553/3569/5465/5743/3479/7157/4790	9
237	DOID:0060115	nervous system benign neoplasm	6/136	33/8007	1.63306e-05	6.45676e-05	2.05848e-05	650/652/1956/3569/7040/2099	6
238	DOID:3355	fibrosarcoma	6/136	33/8007	1.63306e-05	6.45676e-05	2.05848e-05	7124/3569/5743/4318/7157/598	6
239	DOID:10241	thalassemia	7/136	49/8007	1.65555e-05	6.46553e-05	2.06127e-05	3569/4982/8600/3479/7015/1544/7137	7
240	DOID:7693	abdominal aortic aneurysm	7/136	49/8007	1.65555e-05	6.46553e-05	2.06127e-05	4846/3569/5743/4982/4318/7076/5580	7
241	DOID:2916	hypersensitivity reaction type IV disease	9/136	88/8007	1.65589e-05	6.46553e-05	2.06127e-05	6696/4792/10891/7124/3553/3569/5743/7040/7076	9
242	DOID:3069	astrocytoma	10/136	112/8007	1.86295e-05	7.24396e-05	2.30945e-05	207/351/596/10018/3569/5743/4318/3958/7157/598	10
243	DOID:3376	bone osteosarcoma	7/136	50/8007	1.89805e-05	7.35005e-05	2.34327e-05	650/860/632/3725/596/3479/4318	7
244	DOID:11981	morbid obesity	6/136	34/8007	1.95553e-05	7.4803e-05	2.38479e-05	7124/153/7040/5054/2099/5770	6
245	DOID:13250	diarrhea	6/136	34/8007	1.95553e-05	7.4803e-05	2.38479e-05	7124/1956/5743/4982/9429/5243	6
246	DOID:4251	conjunctival disease	6/136	34/8007	1.95553e-05	7.4803e-05	2.38479e-05	3569/5743/7031/7040/7157/1543	6
247	DOID:2030	anxiety disorder	8/136	69/8007	1.9707e-05	7.50781e-05	2.39356e-05	3569/5241/5027/3558/2099/3939/135/1813	8
248	DOID:4079	heart valve disease	7/136	51/8007	2.16914e-05	8.2305e-05	2.62396e-05	650/6696/7124/4982/8600/240/2147	7
249	DOID:784	chronic kidney failure	8/136	70/8007	2.1935e-05	8.28949e-05	2.64277e-05	4846/3553/3569/5465/8600/7040/5054/2099	8
250	DOID:1116	pertussis	6/136	35/8007	2.32743e-05	8.69094e-05	2.77076e-05	5970/3569/5594/5595/7076/156	6
251	DOID:12716	newborn respiratory distress syndrome	6/136	35/8007	2.32743e-05	8.69094e-05	2.77076e-05	3553/3569/4318/7040/5054/4790	6
252	DOID:1272	telangiectasis	6/136	35/8007	2.32743e-05	8.69094e-05	2.77076e-05	207/2475/4089/7299/7157/7015	6
253	DOID:10273	heart conduction disease	4/136	11/8007	2.39587e-05	8.91114e-05	2.84096e-05	650/7124/4624/7040	4
254	DOID:10754	otitis media	5/136	22/8007	2.74119e-05	0.000101155	3.22493e-05	4843/3553/3569/4318/5054	5
255	DOID:649	prion disease	5/136	22/8007	2.74119e-05	0.000101155	3.22493e-05	351/5743/43/5243/4790	5
256	DOID:9452	fatty liver disease	9/136	95/8007	3.08024e-05	0.000113223	3.60966e-05	632/3725/10891/7124/5465/4982/7040/2194/5054	9
257	DOID:2018	hyperinsulinism	7/136	54/8007	3.18046e-05	0.000116452	3.7126e-05	10891/7124/3569/4982/3479/5054/4790	7
258	DOID:5041	esophageal cancer	11/136	145/8007	3.2986e-05	0.000120309	3.83558e-05	2353/6648/596/1956/5743/3309/3479/4318/7040/5054/7157	11
259	DOID:3500	gallbladder adenocarcinoma	4/136	12/8007	3.54654e-05	0.000128853	4.10797e-05	1956/5594/5595/9429	4
260	DOID:438	autoimmune disease of the nervous system	7/136	55/8007	3.59318e-05	0.000129547	4.13009e-05	7124/3553/3569/4318/7040/2099/5243	7
261	DOID:5183	hereditary Wilms' tumor	7/136	55/8007	3.59318e-05	0.000129547	4.13009e-05	596/7157/7015/3320/2099/1588/5243	7
262	DOID:866	vein disease	6/136	38/8007	3.79638e-05	0.000135832	4.33047e-05	7124/3479/4318/5054/7157/2147	6
263	DOID:883	parasitic helminthiasis infectious disease	6/136	38/8007	3.79638e-05	0.000135832	4.33047e-05	7124/596/5594/5595/3558/1543	6
264	DOID:3498	pancreatic ductal adenocarcinoma	9/136	98/8007	3.95177e-05	0.000140857	4.49065e-05	207/7124/1956/3569/4089/4318/7040/2194/7157	9
265	DOID:1564	fungal infectious disease	8/136	76/8007	4.02227e-05	0.000142829	4.55352e-05	4843/6648/3553/3569/4318/7040/5340/4790	8
266	DOID:3962	follicular thyroid carcinoma	7/136	56/8007	4.04892e-05	0.000143234	4.56645e-05	207/2475/4318/7040/7076/2099/4790	7
267	DOID:2154	nephroblastoma	8/136	77/8007	4.42515e-05	0.000155958	4.97208e-05	596/5743/7157/7015/3320/2099/1588/5243	8
268	DOID:227	ankylosis	3/136	5/8007	4.67565e-05	0.000164171	5.23394e-05	9241/650/652	3
269	DOID:3086	gingival overgrowth	4/136	13/8007	5.05544e-05	0.000176846	5.63804e-05	3569/7040/7015/5243	4
270	DOID:0050339	commensal bacterial infectious disease	6/136	40/8007	5.13333e-05	0.000178906	5.7037e-05	5970/3569/5594/5595/7076/156	6
271	DOID:0060118	thoracic disease	5/136	25/8007	5.30838e-05	0.000183646	5.85483e-05	1583/596/1956/2099/1588	5
272	DOID:3463	breast disease	5/136	25/8007	5.30838e-05	0.000183646	5.85483e-05	1583/596/1956/2099/1588	5
273	DOID:2234	focal epilepsy	7/136	59/8007	5.70901e-05	0.000196783	6.27364e-05	3553/3569/5743/4318/4842/5243/4988	7
274	DOID:12361	Graves' disease	8/136	80/8007	5.84117e-05	0.000200604	6.39544e-05	7124/596/3553/3569/5465/3479/7157/4790	8
275	DOID:12365	malaria	9/136	103/8007	5.86671e-05	0.000200748	6.40005e-05	4846/4843/7124/3553/3569/5743/4842/3558/135	9
276	DOID:2021	placenta cancer	6/136	41/8007	5.93016e-05	0.000201454	6.42255e-05	2475/5241/3479/9429/7157/1588	6
277	DOID:3594	choriocarcinoma	6/136	41/8007	5.93016e-05	0.000201454	6.42255e-05	2475/5241/3479/9429/7157/1588	6
278	DOID:332	amyotrophic lateral sclerosis	11/136	155/8007	6.10152e-05	0.00020653	6.58438e-05	7124/351/5743/3479/4318/4842/7076/5034/3958/7415/7015	11
279	DOID:0002116	pterygium	5/136	26/8007	6.48316e-05	0.000216335	6.89697e-05	5743/7031/7040/7157/1543	5
280	DOID:10139	conjunctival degeneration	5/136	26/8007	6.48316e-05	0.000216335	6.89697e-05	5743/7031/7040/7157/1543	5
281	DOID:10526	conjunctival pterygium	5/136	26/8007	6.48316e-05	0.000216335	6.89697e-05	5743/7031/7040/7157/1543	5
282	DOID:3192	neurilemmoma	5/136	26/8007	6.48316e-05	0.000216335	6.89697e-05	650/652/1956/7040/2099	5
283	DOID:0050136	systemic mycosis	6/136	42/8007	6.82284e-05	0.000226866	7.23269e-05	4843/3553/3569/7040/5340/4790	6
284	DOID:10159	osteonecrosis	5/136	27/8007	7.84874e-05	0.000260059	8.29092e-05	4846/5054/7157/2147/5243	5
285	DOID:10124	corneal disease	7/136	62/8007	7.88897e-05	0.000260475	8.30418e-05	3553/5743/7031/4318/7040/7157/1543	7
286	DOID:11335	sarcoidosis	8/136	84/8007	8.29852e-05	0.000272489	8.68721e-05	6696/4792/10891/7124/3553/3569/5743/7040	8
287	DOID:3324	mood disorder	12/136	189/8007	8.31076e-05	0.000272489	8.68721e-05	207/1385/7124/596/3553/3309/4318/4842/5027/156/2099/5243	12
288	DOID:1555	urticaria	6/136	44/8007	8.92914e-05	0.000291747	9.30119e-05	7124/6648/114548/4318/7040/240	6
289	DOID:10154	small intestine cancer	3/136	6/8007	9.23493e-05	0.000298628	9.52055e-05	5743/4089/2030	3
290	DOID:1414	ovarian dysfunction	3/136	6/8007	9.23493e-05	0.000298628	9.52055e-05	5241/2099/1588	3
291	DOID:559	acute pyelonephritis	3/136	6/8007	9.23493e-05	0.000298628	9.52055e-05	3569/4318/7076	3
292	DOID:2001	neuroma	5/136	28/8007	9.4255e-05	0.000303746	9.68374e-05	650/652/1956/7040/2099	5
293	DOID:230	lateral sclerosis	9/136	111/8007	0.000105336	0.000338296	0.000107852	7124/351/3479/4318/4842/7076/5034/7415/7015	9
294	DOID:8857	lupus erythematosus	8/136	87/8007	0.000106583	0.000341138	0.000108758	3725/6648/596/3553/3569/4318/5027/3558	8
295	DOID:161	keratosis	6/136	46/8007	0.000115231	0.000367452	0.000117147	596/1956/5594/5595/5465/7157	6
296	DOID:0060058	lymphoma	8/136	88/8007	0.000115585	0.000367452	0.000117147	3725/596/10018/3553/3569/5743/4318/598	8
297	DOID:8469	influenza	9/136	113/8007	0.00012094	0.000383179	0.000122161	4843/5970/7124/834/7040/5054/7157/3551/5340	9
298	DOID:615	leukopenia	6/136	47/8007	0.00013027	0.000411354	0.000131144	7124/596/3569/7040/3558/598	6
299	DOID:2377	multiple sclerosis	11/136	169/8007	0.000133113	0.000418926	0.000133558	5970/3553/3569/834/4318/3558/5054/1230/156/598/590	11
300	DOID:8692	myeloid leukemia	10/136	142/8007	0.000142021	0.000445472	0.000142021	3725/596/10018/3553/3569/3479/4318/3757/598/4363	10
301	DOID:10608	celiac disease	8/136	91/8007	0.000146444	0.00045782	0.000145957	7124/596/3553/3569/3479/7040/3558/4790	8
302	DOID:1826	epilepsy syndrome	12/136	201/8007	0.000149485	0.000465779	0.000148495	4208/1956/3553/3569/5743/4318/4842/9429/3757/5243/4363/4988	12
303	DOID:1614	male breast cancer	3/136	7/8007	0.000159602	0.000489237	0.000155973	6648/2099/11200	3
304	DOID:2024	placental choriocarcinoma	3/136	7/8007	0.000159602	0.000489237	0.000155973	2475/5241/9429	3
305	DOID:2025	gestational choriocarcinoma	3/136	7/8007	0.000159602	0.000489237	0.000155973	2475/5241/9429	3
306	DOID:8970	subacute sclerosing panencephalitis	3/136	7/8007	0.000159602	0.000489237	0.000155973	3569/4318/3558	3
307	DOID:10941	intracranial aneurysm	4/136	17/8007	0.000159613	0.000489237	0.000155973	4846/7124/3569/7076	4
308	DOID:526	Human immunodeficiency virus infectious disease	11/136	173/8007	0.000163809	0.000500469	0.000159555	23411/4208/7124/6648/596/3309/7040/3558/7157/1230/2099	11
309	DOID:3328	temporal lobe epilepsy	6/136	49/8007	0.000165	0.000500856	0.000159678	3553/5743/4318/4842/5243/4988	6
310	DOID:4971	myelofibrosis	6/136	49/8007	0.000165	0.000500856	0.000159678	9241/7124/4982/7040/3939/3945	6
311	DOID:3213	demyelinating disease	11/136	175/8007	0.00018129	0.000548535	0.000174878	5970/3553/3569/834/4318/3558/5054/1230/156/598/590	11
312	DOID:0050624	gastrointestinal system benign neoplasm	6/136	50/8007	0.000184912	0.000555918	0.000177232	596/3569/5743/7157/7015/598	6
313	DOID:1070	primary open angle glaucoma	6/136	50/8007	0.000184912	0.000555918	0.000177232	4846/7124/3553/3309/5054/7157	6
314	DOID:10325	silicosis	4/136	18/8007	0.000202525	0.000605003	0.000192881	4843/7124/3553/4790	4
315	DOID:4248	coronary stenosis	4/136	18/8007	0.000202525	0.000605003	0.000192881	6696/7124/3569/5054	4
316	DOID:0060121	integumentary system benign neoplasm	5/136	33/8007	0.00021262	0.000631152	0.000201217	650/652/3569/5743/4318	5
317	DOID:3165	skin benign neoplasm	5/136	33/8007	0.00021262	0.000631152	0.000201217	650/652/3569/5743/4318	5
318	DOID:1107	esophageal carcinoma	9/136	123/8007	0.000231046	0.000683692	0.000217968	2353/6648/596/1956/5743/3309/7040/5054/7157	9
319	DOID:574	peripheral nervous system disease	7/136	74/8007	0.000243765	0.000719069	0.000229246	7124/351/3569/5241/4318/2099/217	7
320	DOID:1496	echinococcosis	3/136	8/8007	0.00025219	0.000741596	0.000236428	5594/5595/1543	3
321	DOID:0060089	endocrine organ benign neoplasm	8/136	99/8007	0.000263298	0.000771849	0.000246073	2516/596/652/3569/4318/3958/5581/1813	8
322	DOID:10316	pneumoconiosis	5/136	35/8007	0.000283012	0.000827063	0.000263676	4843/7124/6648/3553/4790	5
323	DOID:3302	chordoma	4/136	20/8007	0.000312315	0.000907062	0.00028918	4318/3958/5243/4363	4
324	DOID:3303	notochordal cancer	4/136	20/8007	0.000312315	0.000907062	0.00028918	4318/3958/5243/4363	4
325	DOID:0080006	bone development disease	6/136	55/8007	0.000314705	0.000911191	0.000290496	9241/860/632/3725/3479/1543	6
326	DOID:231	motor neuron disease	11/136	187/8007	0.00032302	0.000932397	0.000297257	7124/351/5743/3479/4318/4842/7076/5034/3958/7415/7015	11
327	DOID:594	panic disorder	5/136	36/8007	0.000324217	0.00093299	0.000297446	5241/2099/3939/135/1813	5
328	DOID:255	hemangioma	5/136	37/8007	0.00036981	0.00106095	0.000338241	3553/3569/4318/7157/4790	5
329	DOID:585	nephrolithiasis	3/136	9/8007	0.000373588	0.00106529	0.000339625	6696/3553/7031	3
330	DOID:9840	esotropia	3/136	9/8007	0.000373588	0.00106529	0.000339625	596/3479/4318	3
331	DOID:235	colonic benign neoplasm	4/136	21/8007	0.000380748	0.00107271	0.000341989	596/3569/5743/598	4
332	DOID:3087	gingivitis	4/136	21/8007	0.000380748	0.00107271	0.000341989	4843/3553/3569/4318	4
333	DOID:5940	malignant peripheral nerve sheath tumor	4/136	21/8007	0.000380748	0.00107271	0.000341989	650/652/1956/7157	4
334	DOID:9743	diabetic neuropathy	4/136	21/8007	0.000380748	0.00107271	0.000341989	4846/5970/8600/5580	4
335	DOID:48	male reproductive system disease	9/136	133/8007	0.000414135	0.00116329	0.000370867	7124/596/1956/3553/3569/7157/2099/1588/1543	9
336	DOID:3713	ovary adenocarcinoma	5/136	38/8007	0.00042009	0.00117301	0.000373967	1956/5743/4318/7157/7015	5
337	DOID:783	end stage renal failure	5/136	38/8007	0.00042009	0.00117301	0.000373967	4846/3553/3569/5054/2099	5
338	DOID:9074	systemic lupus erythematosus	7/136	81/8007	0.000426838	0.00118833	0.00037885	3725/6648/596/3553/4318/5027/3558	7
339	DOID:11054	urinary bladder cancer	8/136	107/8007	0.000447469	0.00123844	0.000394825	6648/5465/5743/4982/4318/7040/3958/7157	8
340	DOID:9119	acute myeloid leukemia	8/136	107/8007	0.000447469	0.00123844	0.000394825	596/3553/3569/3479/4318/3757/598/4363	8
341	DOID:11123	Henoch-Schoenlein purpura	4/136	22/8007	0.000459267	0.00124905	0.000398208	3553/3569/3479/4318	4
342	DOID:13089	intracranial arterial disease	4/136	22/8007	0.000459267	0.00124905	0.000398208	4846/7124/3569/7076	4
343	DOID:1557	hypersensitivity reaction type III disease	4/136	22/8007	0.000459267	0.00124905	0.000398208	3553/3569/3479/4318	4
344	DOID:3527	cerebral arterial disease	4/136	22/8007	0.000459267	0.00124905	0.000398208	4846/7124/3569/7076	4
345	DOID:631	fibromyalgia	4/136	22/8007	0.000459267	0.00124905	0.000398208	4846/3553/3479/4988	4
346	DOID:9809	hypersensitivity vasculitis	4/136	22/8007	0.000459267	0.00124905	0.000398208	3553/3569/3479/4318	4
347	DOID:2473	opportunistic mycosis	5/136	39/8007	0.000475361	0.00128909	0.000410975	3553/3569/7040/5340/4790	5
348	DOID:0080015	physical disorder	9/136	136/8007	0.000488003	0.00131957	0.000420692	1583/2516/6696/652/1956/406932/2099/1111/1543	9
349	DOID:440	neuromuscular disease	7/136	83/8007	0.00049553	0.00133609	0.000425957	7124/3569/4318/7040/2099/5243/1813	7
350	DOID:12185	otosclerosis	3/136	10/8007	0.000527076	0.00140903	0.000449212	650/652/7040	3
351	DOID:13938	amenorrhea	3/136	10/8007	0.000527076	0.00140903	0.000449212	2516/2309/4982	3
352	DOID:3737	verrucous carcinoma	3/136	10/8007	0.000527076	0.00140903	0.000449212	596/1956/7157	3
353	DOID:12704	ataxia telangiectasia	5/136	40/8007	0.000535937	0.00142866	0.00045547	207/2475/7299/7157/7015	5
354	DOID:10892	hypospadias	4/136	23/8007	0.000548681	0.00145439	0.000463674	1583/2516/2099/1543	4
355	DOID:4914	esophagus adenocarcinoma	4/136	23/8007	0.000548681	0.00145439	0.000463674	6648/5743/3309/7040	4
356	DOID:437	myasthenia gravis	5/136	41/8007	0.000602136	0.0015916	0.000507418	7124/3569/7040/2099/5243	5
357	DOID:11984	hypertrophic cardiomyopathy	6/136	62/8007	0.000605602	0.00159182	0.000507487	4846/4624/4633/3479/2099/7137	6
358	DOID:13580	cholestasis	6/136	62/8007	0.000605602	0.00159182	0.000507487	6696/3569/5594/7076/7157/2099	6
359	DOID:12603	acute leukemia	8/136	112/8007	0.000608063	0.00159384	0.000508131	1385/596/1956/3569/3558/5243/4363/1543	8
360	DOID:12217	Lewy body dementia	5/136	42/8007	0.000674286	0.00174794	0.000557261	4846/6696/351/9607/7054	5
361	DOID:1319	brain cancer	5/136	42/8007	0.000674286	0.00174794	0.000557261	351/5743/4318/43/7157	5
362	DOID:3298	vaccinia	5/136	42/8007	0.000674286	0.00174794	0.000557261	3725/596/10018/5594/4790	5
363	DOID:439	neuromuscular junction disease	5/136	42/8007	0.000674286	0.00174794	0.000557261	7124/3569/7040/2099/5243	5
364	DOID:11400	pyelonephritis	3/136	11/8007	0.000715745	0.00184021	0.000586676	3569/4318/7076	3
365	DOID:2744	pyelitis	3/136	11/8007	0.000715745	0.00184021	0.000586676	3569/4318/7076	3
366	DOID:4015	spindle cell carcinoma	3/136	11/8007	0.000715745	0.00184021	0.000586676	406983/406984/406988	3
367	DOID:11613	hyperandrogenism	4/136	25/8007	0.000763468	0.00194169	0.000619028	3569/3479/5054/1588	4
368	DOID:13810	familial hypercholesterolemia	4/136	25/8007	0.000763468	0.00194169	0.000619028	7124/1956/4318/2155	4
369	DOID:14069	cerebral malaria	4/136	25/8007	0.000763468	0.00194169	0.000619028	4846/4843/7124/3553	4
370	DOID:4531	mucoepidermoid carcinoma	4/136	25/8007	0.000763468	0.00194169	0.000619028	1956/5594/5595/7157	4
371	DOID:13809	familial combined hyperlipidemia	4/136	26/8007	0.000890493	0.00224052	0.000714299	5465/7498/5054/4790	4
372	DOID:2600	laryngeal carcinoma	4/136	26/8007	0.000890493	0.00224052	0.000714299	596/3569/5743/4318	4
373	DOID:3978	extrinsic cardiomyopathy	4/136	26/8007	0.000890493	0.00224052	0.000714299	6696/3569/4624/4318	4
374	DOID:820	myocarditis	4/136	26/8007	0.000890493	0.00224052	0.000714299	6696/3569/4624/4318	4
375	DOID:14018	alcoholic liver cirrhosis	3/136	12/8007	0.000942504	0.00235251	0.000750003	3569/7040/4790	3
376	DOID:14499	Fabry disease	3/136	12/8007	0.000942504	0.00235251	0.000750003	4846/4843/3569	3
377	DOID:4305	bone giant cell tumor	3/136	12/8007	0.000942504	0.00235251	0.000750003	6714/5743/7157	3
378	DOID:2513	basal cell carcinoma	4/136	27/8007	0.00103171	0.00256836	0.000818818	650/652/3569/5743	4
379	DOID:12894	Sjogren's syndrome	6/136	69/8007	0.00107185	0.00266124	0.00084843	4846/3725/4792/7124/3553/7498	6
380	DOID:2213	hemorrhagic disease	9/136	152/8007	0.0010879	0.00269398	0.000858866	4846/3553/3569/3479/4318/7040/5054/598/3939	9
381	DOID:2277	gonadal disease	6/136	70/8007	0.00115623	0.0028482	0.000908034	2516/3569/3479/5054/2159/1588	6
382	DOID:3068	glioblastoma multiforme	6/136	70/8007	0.00115623	0.0028482	0.000908034	351/596/10018/5743/4318/3958	6
383	DOID:12571	phacogenic glaucoma	3/136	13/8007	0.00121009	0.00296535	0.000945382	7124/6648/7498	3
384	DOID:13641	exfoliation syndrome	3/136	13/8007	0.00121009	0.00296535	0.000945382	7124/6648/7498	3
385	DOID:3326	purpura	6/136	71/8007	0.00124561	0.00304447	0.000970608	4846/3553/3569/3479/4318/7040	6
386	DOID:3312	bipolar disorder	9/136	156/8007	0.00130643	0.00318485	0.00101536	207/1385/7124/596/3553/3309/156/2099/5243	9
387	DOID:10747	lymphoid leukemia	6/136	72/8007	0.00134019	0.00325031	0.00103623	5743/4318/5054/7015/3939/4790	6
388	DOID:5409	lung small cell carcinoma	6/136	72/8007	0.00134019	0.00325031	0.00103623	596/5743/4318/3958/7157/5243	6
389	DOID:3193	peripheral nerve sheath neoplasm	4/136	29/8007	0.00136005	0.00328156	0.00104619	650/652/1956/7157	4
390	DOID:9834	hyperopia	4/136	29/8007	0.00136005	0.00328156	0.00104619	9241/596/3479/4318	4
391	DOID:3744	cervical squamous cell carcinoma	6/136	73/8007	0.00144016	0.00346597	0.00110499	6648/596/3569/4089/4318/4790	6
392	DOID:10140	dry eye syndrome	3/136	14/8007	0.00152106	0.0035605	0.00113512	3569/4318/7157	3
393	DOID:121	vaginal disease	3/136	14/8007	0.00152106	0.0035605	0.00113512	3553/3569/5578	3
394	DOID:12241	beta thalassemia	3/136	14/8007	0.00152106	0.0035605	0.00113512	3569/3479/1544	3
395	DOID:12689	acoustic neuroma	3/136	14/8007	0.00152106	0.0035605	0.00113512	1956/7040/2099	3
396	DOID:1400	lacrimal apparatus disease	3/136	14/8007	0.00152106	0.0035605	0.00113512	3569/4318/7157	3
397	DOID:2170	vaginitis	3/136	14/8007	0.00152106	0.0035605	0.00113512	3553/3569/5578	3
398	DOID:2226	chronic myeloproliferative disease	3/136	14/8007	0.00152106	0.0035605	0.00113512	2155/598/3939	3
399	DOID:2945	severe acute respiratory syndrome	3/136	14/8007	0.00152106	0.0035605	0.00113512	3569/3558/598	3
400	DOID:3149	keratoacanthoma	3/136	14/8007	0.00152106	0.0035605	0.00113512	7157/7015/598	3
401	DOID:3385	bacterial vaginosis	3/136	14/8007	0.00152106	0.0035605	0.00113512	3553/3569/5578	3
402	DOID:5408	Paget's disease of bone	3/136	14/8007	0.00152106	0.0035605	0.00113512	4982/8600/7415	3
403	DOID:75	lymphatic system disease	7/136	101/8007	0.00159458	0.00372332	0.00118703	4843/7124/2309/3553/4318/7040/7157	7
404	DOID:8567	Hodgkin's lymphoma	5/136	51/8007	0.00164811	0.00383879	0.00122384	3725/596/3553/5743/4318	5
405	DOID:4610	intestinal benign neoplasm	4/136	31/8007	0.00175511	0.00407793	0.00130008	596/3569/5743/598	4
406	DOID:9778	irritable bowel syndrome	6/136	76/8007	0.00177445	0.00411269	0.00131117	3569/4982/3558/5243/4363/4790	6
407	DOID:612	primary immunodeficiency disease	10/136	196/8007	0.00179881	0.00413885	0.00131951	650/7124/2309/3569/4982/8600/3558/7157/5243/4790	10
408	DOID:12858	Huntington's disease	5/136	52/8007	0.00179893	0.00413885	0.00131951	207/1385/10891/3479/135	5
409	DOID:9415	allergic asthma	5/136	52/8007	0.00179893	0.00413885	0.00131951	4846/4318/5027/7040/5054	5
410	DOID:11383	cryptorchidism	3/136	15/8007	0.00187783	0.00428893	0.00136735	2516/1956/2099	3
411	DOID:1884	viral hepatitis	3/136	15/8007	0.00187783	0.00428893	0.00136735	4843/7124/3558	3
412	DOID:3948	adrenocortical carcinoma	3/136	15/8007	0.00187783	0.00428893	0.00136735	650/2516/7157	3
413	DOID:13375	temporal arteritis	4/136	32/8007	0.00197972	0.00449979	0.00143458	4846/4843/3569/4318	4
414	DOID:525	central nervous system vasculitis	4/136	32/8007	0.00197972	0.00449979	0.00143458	4846/4843/3569/4318	4
415	DOID:13378	Kawasaki disease	5/136	54/8007	0.00213058	0.00483102	0.00154018	4843/7124/3553/4318/7040	5
416	DOID:1227	neutropenia	4/136	33/8007	0.00222345	0.00500543	0.00159578	7124/596/3569/7040	4
417	DOID:12987	agranulocytosis	4/136	33/8007	0.00222345	0.00500543	0.00159578	7124/596/3569/7040	4
418	DOID:3277	thymus cancer	4/136	33/8007	0.00222345	0.00500543	0.00159578	1956/4318/2099/598	4
419	DOID:10808	gastric ulcer	3/136	16/8007	0.00228264	0.00506595	0.00161507	4843/3553/5743	3
420	DOID:1679	cystitis	3/136	16/8007	0.00228264	0.00506595	0.00161507	3569/7157/7015	3
421	DOID:1993	rectum cancer	3/136	16/8007	0.00228264	0.00506595	0.00161507	596/5743/4318	3
422	DOID:2256	osteochondrodysplasia	3/136	16/8007	0.00228264	0.00506595	0.00161507	860/632/3479	3
423	DOID:2615	papilloma	3/136	16/8007	0.00228264	0.00506595	0.00161507	596/1956/7157	3
424	DOID:321	tropical spastic paraparesis	3/136	16/8007	0.00228264	0.00506595	0.00161507	3569/4318/7040	3
425	DOID:3969	papillary thyroid carcinoma	7/136	108/8007	0.00234375	0.00518934	0.00165441	860/6696/1956/5743/5027/3958/7157	7
426	DOID:10223	dermatomyositis	4/136	34/8007	0.00248713	0.00549387	0.0017515	7124/3553/3569/4318	4
427	DOID:0060033	autoimmune disease of peripheral nervous system	3/136	17/8007	0.00273757	0.00594932	0.0018967	7124/3553/4318	3
428	DOID:12842	Guillain-Barre syndrome	3/136	17/8007	0.00273757	0.00594932	0.0018967	7124/3553/4318	3
429	DOID:13564	aspergillosis	3/136	17/8007	0.00273757	0.00594932	0.0018967	3553/3569/5340	3
430	DOID:2055	post-traumatic stress disorder	3/136	17/8007	0.00273757	0.00594932	0.0018967	3569/3558/1813	3
431	DOID:240	iris disease	3/136	17/8007	0.00273757	0.00594932	0.0018967	7124/6648/7498	3
432	DOID:47	prostate disease	3/136	17/8007	0.00273757	0.00594932	0.0018967	1956/3553/1588	3
433	DOID:9253	gastrointestinal stromal tumor	3/136	17/8007	0.00273757	0.00594932	0.0018967	596/3479/4363	3
434	DOID:593	agoraphobia	2/136	5/8007	0.0027694	0.00595436	0.00189831	5027/135	2
435	DOID:13207	proliferative diabetic retinopathy	4/136	35/8007	0.00277153	0.00595436	0.00189831	7124/3569/4318/4790	4
436	DOID:1923	sex differentiation disease	4/136	35/8007	0.00277153	0.00595436	0.00189831	3569/3479/5054/1588	4
437	DOID:2596	larynx cancer	4/136	35/8007	0.00277153	0.00595436	0.00189831	596/3569/5743/4318	4
438	DOID:3683	lung benign neoplasm	4/136	35/8007	0.00277153	0.00595436	0.00189831	596/4318/3558/5054	4
439	DOID:1602	lymphadenitis	5/136	58/8007	0.00292455	0.00622625	0.00198499	4843/7124/3553/4318/7040	5
440	DOID:1682	congenital heart disease	5/136	58/8007	0.00292455	0.00622625	0.00198499	652/4624/875/8854/2147	5
441	DOID:3829	pituitary adenoma	5/136	58/8007	0.00292455	0.00622625	0.00198499	596/652/3569/4318/1813	5
442	DOID:9942	lymph node disease	5/136	58/8007	0.00292455	0.00622625	0.00198499	4843/7124/3553/4318/7040	5
443	DOID:0050621	respiratory system benign neoplasm	4/136	36/8007	0.00307744	0.00653696	0.00208405	596/4318/3558/5054	4
444	DOID:200	giant cell tumor	3/136	18/8007	0.00324458	0.00684563	0.00218245	6714/5743/7157	3
445	DOID:365	bladder disease	3/136	18/8007	0.00324458	0.00684563	0.00218245	3569/7157/7015	3
446	DOID:660	adrenal cortex cancer	3/136	18/8007	0.00324458	0.00684563	0.00218245	650/2516/7157	3
447	DOID:4138	bile duct disease	6/136	86/8007	0.00332445	0.00699844	0.00223117	6696/3569/5594/7076/7157/2099	6
448	DOID:4007	bladder carcinoma	5/136	60/8007	0.00339299	0.0071268	0.00227209	5465/5743/4982/7040/7157	5
449	DOID:9741	biliary tract disease	6/136	87/8007	0.00352187	0.00738101	0.00235314	6696/3569/5594/7076/7157/2099	6
450	DOID:14250	Down syndrome	5/136	61/8007	0.00364642	0.00762507	0.00243095	351/3569/23621/875/760	5
451	DOID:289	endometriosis	6/136	88/8007	0.00372788	0.00777813	0.00247975	5970/3553/3569/5743/3479/4318	6
452	DOID:3973	thyroid medullary carcinoma	4/136	38/8007	0.00375688	0.0078213	0.00249351	207/2475/2099/4790	4
453	DOID:214	teeth hard tissue disease	3/136	19/8007	0.00380547	0.00790496	0.00252018	3553/4982/8600	3
454	DOID:12169	carpal tunnel syndrome	2/136	6/8007	0.00410792	0.00842168	0.00268492	5241/2099	2
455	DOID:12309	urticaria pigmentosa	2/136	6/8007	0.00410792	0.00842168	0.00268492	596/598	2
456	DOID:13088	periventricular leukomalacia	2/136	6/8007	0.00410792	0.00842168	0.00268492	4843/3558	2
457	DOID:1856	cherubism	2/136	6/8007	0.00410792	0.00842168	0.00268492	7124/6714	2
458	DOID:573	nerve compression syndrome	2/136	6/8007	0.00410792	0.00842168	0.00268492	5241/2099	2
459	DOID:5870	eosinophilic pneumonia	2/136	6/8007	0.00410792	0.00842168	0.00268492	6696/3965	2
460	DOID:0060037	developmental disorder of mental health	14/136	373/8007	0.00427224	0.00873952	0.00278624	207/4208/4843/596/3569/5743/7040/3558/150/952/5579/7157/1813/4790	14
461	DOID:10883	herpangina	3/136	20/8007	0.00442191	0.00894842	0.00285284	351/596/3320	3
462	DOID:12252	Cushing's syndrome	3/136	20/8007	0.00442191	0.00894842	0.00285284	3569/8600/150	3
463	DOID:1920	hyperuricemia	3/136	20/8007	0.00442191	0.00894842	0.00285284	7124/7498/9429	3
464	DOID:540	strabismus	3/136	20/8007	0.00442191	0.00894842	0.00285284	596/3479/4318	3
465	DOID:799	varicose veins	3/136	20/8007	0.00442191	0.00894842	0.00285284	7124/4318/7157	3
466	DOID:3111	cystadenocarcinoma	4/136	40/8007	0.00453147	0.00913086	0.00291101	7124/1956/5743/7157	4
467	DOID:3114	serous cystadenocarcinoma	4/136	40/8007	0.00453147	0.00913086	0.00291101	7124/1956/5743/7157	4
468	DOID:1205	hypersensitivity reaction type I disease	7/136	122/8007	0.0046302	0.00930986	0.00296808	7124/351/4842/7040/9429/7157/2099	7
469	DOID:9500	leukocyte disease	6/136	92/8007	0.00464247	0.00931464	0.0029696	7124/596/3569/7040/3558/598	6
470	DOID:1790	malignant mesothelioma	4/136	41/8007	0.00495626	0.00988205	0.0031505	5970/6696/2475/4318	4
471	DOID:0060041	autism spectrum disorder	9/136	190/8007	0.00495678	0.00988205	0.0031505	207/4208/4843/596/5743/7040/952/5579/7157	9
472	DOID:12849	autistic disorder	9/136	190/8007	0.00495678	0.00988205	0.0031505	207/4208/4843/596/5743/7040/952/5579/7157	9
473	DOID:3953	adrenal gland cancer	3/136	21/8007	0.00509543	0.0101156	0.00322496	650/2516/7157	3
474	DOID:4539	labyrinthine disease	3/136	21/8007	0.00509543	0.0101156	0.00322496	650/652/7040	3
475	DOID:10923	sickle cell anemia	4/136	42/8007	0.00540699	0.0107115	0.00341494	7124/3553/5743/3479	4
476	DOID:11030	corneal edema	2/136	7/8007	0.00568725	0.0108996	0.0034749	7040/7157	2
477	DOID:11031	bullous keratopathy	2/136	7/8007	0.00568725	0.0108996	0.0034749	7040/7157	2
478	DOID:11294	arteriovenous malformation	2/136	7/8007	0.00568725	0.0108996	0.0034749	3553/3569	2
479	DOID:1245	vulva cancer	2/136	7/8007	0.00568725	0.0108996	0.0034749	5743/7157	2
480	DOID:1294	vulva carcinoma	2/136	7/8007	0.00568725	0.0108996	0.0034749	5743/7157	2
481	DOID:14004	thoracic aortic aneurysm	2/136	7/8007	0.00568725	0.0108996	0.0034749	4318/5579	2
482	DOID:1727	retinal vein occlusion	2/136	7/8007	0.00568725	0.0108996	0.0034749	3569/5054	2
483	DOID:1996	rectum adenocarcinoma	2/136	7/8007	0.00568725	0.0108996	0.0034749	596/4318	2
484	DOID:2034	encephalomalacia	2/136	7/8007	0.00568725	0.0108996	0.0034749	4843/3558	2
485	DOID:4331	burning mouth syndrome	2/136	7/8007	0.00568725	0.0108996	0.0034749	3569/3558	2
486	DOID:4830	adenosquamous carcinoma	2/136	7/8007	0.00568725	0.0108996	0.0034749	1956/4089	2
487	DOID:5374	pilomatrixoma	2/136	7/8007	0.00568725	0.0108996	0.0034749	650/652	2
488	DOID:5375	hair follicle neoplasm	2/136	7/8007	0.00568725	0.0108996	0.0034749	650/652	2
489	DOID:5828	endometrioid ovary carcinoma	2/136	7/8007	0.00568725	0.0108996	0.0034749	4318/7157	2
490	DOID:8574	lichen disease	2/136	7/8007	0.00568725	0.0108996	0.0034749	596/4318	2
491	DOID:9201	lichen planus	2/136	7/8007	0.00568725	0.0108996	0.0034749	596/4318	2
492	DOID:10933	obsessive-compulsive disorder	3/136	22/8007	0.00582746	0.0111005	0.00353894	3569/3558/1813	3
493	DOID:14221	metabolic syndrome X	3/136	22/8007	0.00582746	0.0111005	0.00353894	3569/2475/3479	3
494	DOID:3369	peripheral primitive neuroectodermal tumor	3/136	22/8007	0.00582746	0.0111005	0.00353894	6648/5743/3479	3
495	DOID:0050567	orofacial cleft	4/136	43/8007	0.00588435	0.0111412	0.00355192	6696/652/1956/406932	4
496	DOID:4961	bone marrow disease	4/136	43/8007	0.00588435	0.0111412	0.00355192	4982/3479/4318/598	4
497	DOID:674	cleft palate	4/136	43/8007	0.00588435	0.0111412	0.00355192	6696/652/1956/406932	4
498	DOID:1459	hypothyroidism	4/136	44/8007	0.00638901	0.0120482	0.00384109	4843/7124/4982/3479	4
499	DOID:350	mastocytosis	4/136	44/8007	0.00638901	0.0120482	0.00384109	596/3569/7040/598	4
500	DOID:5656	cranial nerve disease	5/136	70/8007	0.00657174	0.012368	0.00394305	4846/596/3479/4318/7157	5
501	DOID:706	mature B-cell neoplasm	3/136	23/8007	0.00661928	0.0124079	0.00395574	10018/3569/598	3
502	DOID:707	B-cell lymphoma	3/136	23/8007	0.00661928	0.0124079	0.00395574	10018/3569/598	3
503	DOID:3113	papillary carcinoma	4/136	45/8007	0.00692162	0.0129488	0.0041282	860/7076/3958/5581	4
504	DOID:2952	inner ear disease	5/136	71/8007	0.00697524	0.0129974	0.00414371	650/4846/652/7040/2147	5
505	DOID:9835	refractive error	5/136	71/8007	0.00697524	0.0129974	0.00414371	9241/596/3479/4318/7040	5
506	DOID:0060040	pervasive developmental disorder	9/136	201/8007	0.00711267	0.0132273	0.004217	207/4208/4843/596/5743/7040/952/5579/7157	9
507	DOID:1681	heart septal defect	3/136	24/8007	0.00747206	0.0135182	0.00430973	652/4624/2147	3
508	DOID:169	neuroendocrine tumor	3/136	24/8007	0.00747206	0.0135182	0.00430973	596/3569/4790	3
509	DOID:3151	skin squamous cell carcinoma	3/136	24/8007	0.00747206	0.0135182	0.00430973	7157/7015/598	3
510	DOID:3907	lung squamous cell carcinoma	3/136	24/8007	0.00747206	0.0135182	0.00430973	2475/5743/7157	3
511	DOID:6543	acne	3/136	24/8007	0.00747206	0.0135182	0.00430973	7124/3569/3479	3
512	DOID:9098	sebaceous gland disease	3/136	24/8007	0.00747206	0.0135182	0.00430973	7124/3569/3479	3
513	DOID:10247	pleurisy	2/136	8/8007	0.00749893	0.0135182	0.00430973	4318/7157	2
514	DOID:10456	tonsillitis	2/136	8/8007	0.00749893	0.0135182	0.00430973	4846/4843	2
515	DOID:11695	portal vein thrombosis	2/136	8/8007	0.00749893	0.0135182	0.00430973	5054/2147	2
516	DOID:2283	keratopathy	2/136	8/8007	0.00749893	0.0135182	0.00430973	7040/7157	2
517	DOID:2799	bronchiolitis obliterans	2/136	8/8007	0.00749893	0.0135182	0.00430973	3569/4318	2
518	DOID:3663	cutaneous mastocytosis	2/136	8/8007	0.00749893	0.0135182	0.00430973	596/598	2
519	DOID:3721	plasmacytoma	2/136	8/8007	0.00749893	0.0135182	0.00430973	3569/598	2
520	DOID:495	sclerosing hemangioma	2/136	8/8007	0.00749893	0.0135182	0.00430973	4318/7157	2
521	DOID:591	phobic disorder	2/136	8/8007	0.00749893	0.0135182	0.00430973	5027/135	2
522	DOID:7400	Nijmegen breakage syndrome	2/136	8/8007	0.00749893	0.0135182	0.00430973	7157/7015	2
523	DOID:0060049	autoimmune disease of urogenital tract	5/136	73/8007	0.00783368	0.0140677	0.00448493	4843/7124/4982/7040/4363	5
524	DOID:12236	primary biliary cirrhosis	5/136	73/8007	0.00783368	0.0140677	0.00448493	4843/7124/4982/7040/4363	5
525	DOID:767	muscular atrophy	4/136	47/8007	0.0080732	0.0144702	0.00461325	7124/3479/7040/4790	4
526	DOID:10579	leukodystrophy	4/136	49/8007	0.00934394	0.0166267	0.00530075	3569/2475/875/5340	4
527	DOID:9952	acute lymphocytic leukemia	4/136	49/8007	0.00934394	0.0166267	0.00530075	596/7040/9429/5054	4
528	DOID:10588	adrenoleukodystrophy	3/136	26/8007	0.00936466	0.0166267	0.00530075	3569/875/5340	3
529	DOID:205	hyperostosis	3/136	26/8007	0.00936466	0.0166267	0.00530075	4982/8600/7415	3
530	DOID:2214	inherited blood coagulation disease	3/136	26/8007	0.00936466	0.0166267	0.00530075	2159/2155/2147	3
531	DOID:10314	endocarditis	2/136	9/8007	0.00953475	0.0168019	0.0053566	2147/7137	2
532	DOID:1729	retinal vascular occlusion	2/136	9/8007	0.00953475	0.0168019	0.0053566	3569/5054	2
533	DOID:2224	hemorrhagic thrombocythemia	2/136	9/8007	0.00953475	0.0168019	0.0053566	598/3939	2
534	DOID:5119	ovarian cyst	2/136	9/8007	0.00953475	0.0168019	0.0053566	5743/4318	2
535	DOID:12336	male infertility	6/136	108/8007	0.010003	0.0175941	0.00560917	7124/596/7157/2099/1588/1543	6
536	DOID:627	severe combined immunodeficiency	4/136	50/8007	0.0100254	0.0176006	0.00561125	650/7124/4982/8600	4
537	DOID:628	combined T cell and B cell immunodeficiency	4/136	52/8007	0.0114833	0.0200203	0.00638267	650/7124/4982/8600	4
538	DOID:8552	chronic myeloid leukemia	3/136	28/8007	0.0115125	0.0200203	0.00638267	596/10018/598	3
539	DOID:0050598	extrapulmonary tuberculosis	2/136	10/8007	0.0117867	0.0200203	0.00638267	7124/7040	2
540	DOID:106	pleural tuberculosis	2/136	10/8007	0.0117867	0.0200203	0.00638267	7124/7040	2
541	DOID:1229	paranoid schizophrenia	2/136	10/8007	0.0117867	0.0200203	0.00638267	3569/1544	2
542	DOID:13550	angle-closure glaucoma	2/136	10/8007	0.0117867	0.0200203	0.00638267	4846/4318	2
543	DOID:13949	interstitial cystitis	2/136	10/8007	0.0117867	0.0200203	0.00638267	3569/7157	2
544	DOID:14203	childhood type dermatomyositis	2/136	10/8007	0.0117867	0.0200203	0.00638267	3553/3569	2
545	DOID:1498	cholera	2/136	10/8007	0.0117867	0.0200203	0.00638267	3553/7415	2
546	DOID:1678	chronic interstitial cystitis	2/136	10/8007	0.0117867	0.0200203	0.00638267	3569/7157	2
547	DOID:2438	dermis tumor	2/136	10/8007	0.0117867	0.0200203	0.00638267	5743/4318	2
548	DOID:3179	inverted papilloma	2/136	10/8007	0.0117867	0.0200203	0.00638267	596/1956	2
549	DOID:3314	angiomyolipoma	2/136	10/8007	0.0117867	0.0200203	0.00638267	1956/7157	2
550	DOID:4233	clear cell sarcoma	2/136	10/8007	0.0117867	0.0200203	0.00638267	1385/1956	2
551	DOID:4418	cutaneous fibrous histiocytoma	2/136	10/8007	0.0117867	0.0200203	0.00638267	5743/4318	2
552	DOID:6536	plasma cell neoplasm	2/136	10/8007	0.0117867	0.0200203	0.00638267	3569/598	2
553	DOID:8929	atrophic gastritis	2/136	10/8007	0.0117867	0.0200203	0.00638267	3553/3558	2
554	DOID:9993	hypoglycemia	2/136	10/8007	0.0117867	0.0200203	0.00638267	3553/3569	2
555	DOID:2871	endometrial carcinoma	5/136	82/8007	0.0126135	0.0213862	0.00681813	596/3569/5743/4318/5027	5
556	DOID:1967	leiomyosarcoma	3/136	30/8007	0.0139211	0.0234763	0.00748448	596/3958/5243	3
557	DOID:3947	adrenal gland hyperfunction	3/136	30/8007	0.0139211	0.0234763	0.00748448	3569/8600/150	3
558	DOID:4230	smooth muscle cancer	3/136	30/8007	0.0139211	0.0234763	0.00748448	596/3958/5243	3
559	DOID:0050825	endocardium disease	2/136	11/8007	0.0142469	0.0238123	0.00759158	2147/7137	2
560	DOID:1586	rheumatic fever	2/136	11/8007	0.0142469	0.0238123	0.00759158	7124/7040	2
561	DOID:3507	dermatofibrosarcoma protuberans	2/136	11/8007	0.0142469	0.0238123	0.00759158	5743/7157	2
562	DOID:4988	alcoholic pancreatitis	2/136	11/8007	0.0142469	0.0238123	0.00759158	7124/6648	2
563	DOID:656	adrenal adenoma	2/136	11/8007	0.0142469	0.0238123	0.00759158	2516/3569	2
564	DOID:2723	dermatitis	8/136	189/8007	0.0150055	0.0250358	0.00798167	5970/7124/3553/3569/5465/4318/7076/1544	8
565	DOID:319	spinal cord disease	3/136	31/8007	0.0152246	0.0253116	0.0080696	652/3569/4318	3
566	DOID:8029	sporadic breast cancer	3/136	31/8007	0.0152246	0.0253116	0.0080696	6648/7157/1588	3
567	DOID:2706	synovium cancer	3/136	32/8007	0.0165948	0.0274924	0.00876486	1956/3553/4790	3
568	DOID:5485	synovial sarcoma	3/136	32/8007	0.0165948	0.0274924	0.00876486	1956/3553/4790	3
569	DOID:1680	chronic cystitis	2/136	12/8007	0.0169077	0.0277181	0.0088368	3569/7157	2
570	DOID:4415	fibrous histiocytoma	2/136	12/8007	0.0169077	0.0277181	0.0088368	4843/1385	2
571	DOID:614	lymphopenia	2/136	12/8007	0.0169077	0.0277181	0.0088368	3558/598	2
572	DOID:6196	reactive arthritis	2/136	12/8007	0.0169077	0.0277181	0.0088368	6648/1543	2
573	DOID:7757	childhood leukemia	2/136	12/8007	0.0169077	0.0277181	0.0088368	5743/1543	2
574	DOID:962	neurofibroma	2/136	12/8007	0.0169077	0.0277181	0.0088368	1956/7157	2
575	DOID:5295	intestinal disease	7/136	157/8007	0.0173135	0.028334	0.00903314	5970/3553/3569/5594/5743/760/7157	7
576	DOID:2228	thrombocytosis	3/136	33/8007	0.0180319	0.0294584	0.00939163	3569/598/3939	3
577	DOID:11260	rabies	4/136	60/8007	0.0186504	0.0304159	0.00969689	351/596/3558/598	4
578	DOID:1927	sphingolipidosis	3/136	34/8007	0.0195363	0.0317507	0.0101224	4846/4843/3569	3
579	DOID:811	lipodystrophy	3/136	34/8007	0.0195363	0.0317507	0.0101224	7124/3569/2030	3
580	DOID:12895	keratoconjunctivitis sicca	2/136	13/8007	0.0197619	0.0318423	0.0101516	4318/7157	2
581	DOID:13608	biliary atresia	2/136	13/8007	0.0197619	0.0318423	0.0101516	6696/7076	2
582	DOID:3133	acute porphyria	2/136	13/8007	0.0197619	0.0318423	0.0101516	9429/1544	2
583	DOID:6132	bronchitis	2/136	13/8007	0.0197619	0.0318423	0.0101516	7124/7040	2
584	DOID:9368	keratoconjunctivitis	2/136	13/8007	0.0197619	0.0318423	0.0101516	4318/7157	2
585	DOID:3748	esophagus squamous cell carcinoma	4/136	63/8007	0.0219176	0.0351953	0.0112206	596/5743/5054/7157	4
586	DOID:715	T-cell leukemia	4/136	63/8007	0.0219176	0.0351953	0.0112206	4318/7015/3939/4790	4
587	DOID:11119	Gilles de la Tourette syndrome	2/136	14/8007	0.022802	0.0361833	0.0115356	3558/1813	2
588	DOID:11247	disseminated intravascular coagulation	2/136	14/8007	0.022802	0.0361833	0.0115356	5054/5340	2
589	DOID:12206	dengue hemorrhagic fever	2/136	14/8007	0.022802	0.0361833	0.0115356	7124/7040	2
590	DOID:13268	porphyria	2/136	14/8007	0.022802	0.0361833	0.0115356	9429/1544	2
591	DOID:4231	histiocytoma	2/136	14/8007	0.022802	0.0361833	0.0115356	4843/1385	2
592	DOID:6204	follicular adenoma	2/136	14/8007	0.022802	0.0361833	0.0115356	3958/5581	2
593	DOID:7319	axonal neuropathy	2/136	14/8007	0.022802	0.0361833	0.0115356	7124/55775	2
594	DOID:303	substance-related disorder	4/136	64/8007	0.0230795	0.0365006	0.0116367	9607/3757/4363/1813	4
595	DOID:643	progressive multifocal leukoencephalopathy	4/136	64/8007	0.0230795	0.0365006	0.0116367	1956/3569/7157/11200	4
596	DOID:2218	blood platelet disease	5/136	96/8007	0.0234439	0.0370146	0.0118006	3569/7040/5054/598/3939	5
597	DOID:1380	endometrial cancer	5/136	97/8007	0.0243916	0.0384463	0.0122571	596/3569/5743/4318/5027	5
598	DOID:363	uterine cancer	5/136	98/8007	0.0253636	0.0399117	0.0127242	596/3569/5743/4318/5027	5
599	DOID:0060101	benign glioma	2/136	15/8007	0.0260211	0.0404057	0.0128817	2475/7015	2
600	DOID:11465	autonomic nervous system disease	2/136	15/8007	0.0260211	0.0404057	0.0128817	7124/3569	2
601	DOID:11949	Creutzfeldt-Jakob disease	2/136	15/8007	0.0260211	0.0404057	0.0128817	43/5243	2
602	DOID:1395	schistosomiasis	2/136	15/8007	0.0260211	0.0404057	0.0128817	7124/596	2
603	DOID:2769	tic disorder	2/136	15/8007	0.0260211	0.0404057	0.0128817	3558/1813	2
604	DOID:2891	thyroid adenoma	2/136	15/8007	0.0260211	0.0404057	0.0128817	3958/5581	2
605	DOID:4844	benign ependymoma	2/136	15/8007	0.0260211	0.0404057	0.0128817	2475/7015	2
606	DOID:4851	pilocytic astrocytoma	2/136	15/8007	0.0260211	0.0404057	0.0128817	207/7157	2
607	DOID:9261	nasopharynx carcinoma	3/136	38/8007	0.0262277	0.0406595	0.0129626	3569/3965/4363	3
608	DOID:1443	cerebral degeneration	4/136	67/8007	0.0267877	0.0414592	0.0132176	3569/2475/875/5340	4
609	DOID:0080014	chromosomal disease	6/136	135/8007	0.0271787	0.0419954	0.0133885	351/3569/23621/875/760/2159	6
610	DOID:11870	Pick's disease	2/136	16/8007	0.0294123	0.0450563	0.0143644	351/134	2
611	DOID:12205	dengue disease	2/136	16/8007	0.0294123	0.0450563	0.0143644	7124/7040	2
612	DOID:2526	prostate adenocarcinoma	2/136	16/8007	0.0294123	0.0450563	0.0143644	5970/6648	2
613	DOID:9637	stomatitis	2/136	16/8007	0.0294123	0.0450563	0.0143644	3553/3569	2
614	DOID:0060180	colitis	4/136	69/8007	0.029447	0.0450563	0.0143644	5970/3553/3569/760	4
615	DOID:8577	ulcerative colitis	4/136	69/8007	0.029447	0.0450563	0.0143644	5970/3553/3569/760	4
616	DOID:0060119	pharynx cancer	3/136	40/8007	0.0299775	0.0457193	0.0145758	3569/3965/4363	3
617	DOID:1279	ocular motility disease	3/136	40/8007	0.0299775	0.0457193	0.0145758	596/3479/4318	3
618	DOID:9884	muscular dystrophy	5/136	103/8007	0.0305962	0.0465874	0.0148525	6696/7124/596/7076/7415	5
619	DOID:0060060	non-Hodgkin lymphoma	3/136	41/8007	0.0319529	0.0482627	0.0153866	10018/3569/598	3
620	DOID:1024	leprosy	3/136	41/8007	0.0319529	0.0482627	0.0153866	7124/3569/3932	3
621	DOID:1441	spinocerebellar ataxia	3/136	41/8007	0.0319529	0.0482627	0.0153866	10891/5582/55775	3
622	DOID:2478	spinocerebellar degeneration	3/136	41/8007	0.0319529	0.0482627	0.0153866	10891/5582/55775	3
623	DOID:8432	polycythemia	3/136	41/8007	0.0319529	0.0482627	0.0153866	4982/3479/598	3
624	DOID:11971	synostosis	2/136	17/8007	0.0329689	0.0492441	0.0156995	9241/3725	2
625	DOID:1882	atrial heart septal defect	2/136	17/8007	0.0329689	0.0492441	0.0156995	4624/2147	2
626	DOID:1969	cerebral palsy	2/136	17/8007	0.0329689	0.0492441	0.0156995	3569/3479	2
627	DOID:3490	Noonan syndrome	2/136	17/8007	0.0329689	0.0492441	0.0156995	5054/5770	2
628	DOID:5395	functioning pituitary adenoma	2/136	17/8007	0.0329689	0.0492441	0.0156995	3569/1813	2
629	DOID:84	osteochondritis dissecans	2/136	17/8007	0.0329689	0.0492441	0.0156995	7124/1813	2
630	DOID:9477	pulmonary embolism	2/136	17/8007	0.0329689	0.0492441	0.0156995	2147/7137	2
