# Supplementary material for: HIF-1 signalling pathway was identified as a potential new pathway for Icariin’s treatment against Alzheimer’s disease based on preclinical evidence and bioinformatics
Source: Front Pharmacol. 2022 Dec 1;13:1066819. doi: 10.3389/fphar.2022.1066819 (PMC9751333; doi:10.3389/fphar.2022.1066819)
Supplement: Supplementary file 2 [file Table3.XLSX]

## Sheet: Sheet1
Targets	Degree	Betweenness Centrality	Closeness Centrality	Clustering Coefficient	Neighborhood Connectivity	Topological Coefficient
AKT1	30	0.140072	0.916667	0.478161	15.3333	0.464646
IL6	27	0.0507246	0.846154	0.575499	16.7407	0.507295
TNF	27	0.0507246	0.846154	0.575499	16.7407	0.507295
MAPK3	24	0.0269193	0.785714	0.67029	18.0833	0.54798
TP53	24	0.03639	0.785714	0.634058	17.625	0.534091
PTGS2	24	0.0305779	0.785714	0.626812	17.5	0.530303
IL1B	24	0.0273651	0.785714	0.655797	17.9583	0.544192
ESR1	21	0.0164531	0.733333	0.738095	19.0952	0.578644
APP	21	0.040036	0.717391	0.609524	17.5714	0.549107
NOS3	21	0.0337708	0.733333	0.666667	18.1905	0.551227
HSP90AA1	20	0.0197833	0.717391	0.710526	18.95	0.574242
IGF1	20	0.0157566	0.717391	0.752632	19.35	0.586364
MTOR	19	0.0123486	0.702128	0.766082	19.7368	0.598086
TGFB1	17	0.00358638	0.66	0.852941	20.5882	0.643382
HSPA5	17	0.0242445	0.673469	0.683824	18.9412	0.573975
SOD2	17	0.0698949	0.673469	0.713235	19.2353	0.599265
MAPK1	16	0.00788302	0.647059	0.808333	20.5625	0.642578
PLG	15	0.00165928	0.634615	0.904762	21.4667	0.670833
TIMP1	13	0.000419	0.611111	0.961538	22.3846	0.699519
F2	12	0.00359642	0.6	0.848485	20.6667	0.645833
NOS2	12	0.000834	0.611111	0.939394	22.25	0.674242
NOS1	12	0.00543831	0.611111	0.833333	20.5	0.621212
ABCB1	9	0	0.568966	1	24	0.75
BACE1	9	0.0028696	0.559322	0.805556	20.3333	0.655914
CYP19A1	9	0	0.568966	1	24	0.75
ACHE	7	0	0.540984	1	23.1429	0.746544
VCP	7	0.00540985	0.55	0.666667	17.4286	0.544643
CHEK2	7	0.00132576	0.507692	0.809524	18.7143	0.693122
ALOX5	6	0	0.540984	1	26	0.8125
BCHE	6	0.000586	0.515625	0.866667	19.3333	0.666667
CBSL	4	0	0.515625	1	20	0.645161
ADRB1	3	0.000118	0.507692	0.666667	24	0.774194
SIGMAR1	3	0	0.507692	1	18	0.580645
ALDH2	1	0	0.407407	0	17	0
