# Supplementary material for: HIF-1 signalling pathway was identified as a potential new pathway for Icariin’s treatment against Alzheimer’s disease based on preclinical evidence and bioinformatics
Source: Front Pharmacol. 2022 Dec 1;13:1066819. doi: 10.3389/fphar.2022.1066819 (PMC9751333; doi:10.3389/fphar.2022.1066819)
Supplement: Supplementary file 5 [file Table4.XLSX]

## Sheet: Sheet1
	Name of protein	Uniprot Entry	PDB ID
1	AKT1	P31751	1GZK
2	NOS3	P29474	1M9J
3	NOS2	P35228	1NSI
4	TNF	P01375	1A8M
5	SOD2	P04179	1AP5
6	APP	P05067	1AAP
7	CARTPT	Q16568	1HY9
8	IL1B	P01584	1HIB
9	IL6	P05231	1ALU
10	MAPK1	O94737	6G54
11	MAPK3	Q16644	7NRB
12	MTOR	P42345	3JBZ
13	PTGS2	P35354	5IKV
14	ADRB1	P08588	7BU7
15	BACE1	P56817	6E3Z
16	HSPA5	P11021	3FE1
17	IGF1	P05019	6RVA
18	NOS1	P29475	6POA
19	TGFB1	P01137	6P7J
20	TIMP1	P01033	1D2B
21	CBS	P35520	7QGT
22	ACHE	P22303	5HQ3
23	TP53	P04637	8DC8
24	VCP	P55072	7WUB
25	ALOX5	P09917	7TTL
26	HSP90AA1	P07900	7S9I
27	F2	P00734	6Z48
28	ESR1	P03372	3OS8
29	CYP19A1	P11511	5JL9
30	ABCB1	P08183	6C0V
31	CHEK2	O96017	2YIT
32	ALDH2	P05091	3N81
33	PLG	P00747	4CIK
34	BCHE	P06276	6EMI
35	SIGMAR1	Q99720	5HK2
36	HIF-1α	Q16665	4H6J
